# Supplementary material for: Endolysosomal two-pore channels regulate a conserved entry pathway for enteroviruses
Source: J Gen Virol. 2026 Jul 15;107(7):002294. doi: 10.1099/jgv.0.002294 (PMC13372183; doi:10.1099/jgv.0.002294)
Supplement: Table S1. [file jgv-107-02294-s002.xlsx]

## Sheet: Comparison
Name	Chromosome	Region	Gene length	Exon length	Exons	Gene ID	EntrezGene ID	Biotype	Gene Description	Transcripts annotated	GO Biological Process	GO Cellular Component	GO Molecular Function	KEGG Pathway	Target-based of Drugs from KEGG	FoldChange - EV71-infected / Mock	FoldChange - TPC1KO / Mock	FoldChange - TPC2KO / Mock	FPKM - Mock (0 => 0.000001)	FPKM - EV71-infected (0 => 0.000001)	FPKM - DMF-100uM (0 => 0.000001)	FPKM - EV71-infected-DMF-100uM (0 => 0.000001)	FPKM - TPC1KO (0 => 0.000001)	FPKM - TPC2KO (0 => 0.000001)	FPKM - Mock	FPKM - EV71-infected	FPKM - DMF-100uM	FPKM - EV71-infected-DMF-100uM	FPKM - TPC1KO	FPKM - TPC2KO	Total exon fragments - Mock	Total exon fragments - EV71-infected	Total exon fragments - DMF-100uM	Total exon fragments - EV71-infected-DMF-100uM	Total exon fragments - TPC1KO	Total exon fragments - TPC2KO
DDX11L1	1	11869..14409	2541	1735	9	ENSG00000223972	100287102	transcribed_unprocessed_pseudogene	DEAD/H-box helicase 11 like 1	2	-	-	-	-	-	1	1	1	1e-06	1e-06	1e-06	1e-06	1e-06	1e-06	0	0	0	0	0	0	0	0	0	0	0	0
WASH7P	1	complement(14404..29570)	15167	1351	11	ENSG00000227232	653635	unprocessed_pseudogene	WAS protein family homolog 7, pseudogene	1	-	-	-	-	-	-354717	7.44007	-354717	0.354717	1e-06	1.85014	3.59724	2.63912	1e-06	0.354717	0	1.85014	3.59724	2.63912	0	9	0	52	99	65	0
MIR6859-1	1	complement(17369..17436)	68	68	0	ENSG00000278267	-	miRNA	-	0	-	-	-	-	-	1	1	1	1e-06	1e-06	1e-06	1e-06	1e-06	1e-06	0	0	0	0	0	0	0	0	0	0	0	0
MIR1302-2HG	1	29554..31109	1556	1021	5	ENSG00000243485	100302278	lincRNA	MIR1302-2 host gene	2	-	-	-	-	-	1	1	1	1e-06	1e-06	1e-06	1e-06	1e-06	1e-06	0	0	0	0	0	0	0	0	0	0	0	0
MIR1302-2	1	30366..30503	138	138	0	ENSG00000284332	-	miRNA	-	0	-	-	-	-	-	1	1	1	1e-06	1e-06	1e-06	1e-06	1e-06	1e-06	0	0	0	0	0	0	0	0	0	0	0	0
FAM138A	1	complement(34554..36081)	1528	1219	5	ENSG00000237613	641702	lincRNA	family with sequence similarity 138 member A	2	-	-	-	-	-	1	1	1	1e-06	1e-06	1e-06	1e-06	1e-06	1e-06	0	0	0	0	0	0	0	0	0	0	0	0
OR4G4P	1	52473..53312	840	840	0	ENSG00000268020	-	unprocessed_pseudogene	olfactory receptor family 4 subfamily G member 4 pseudogene	0	-	-	-	-	-	1	1	1	1e-06	1e-06	1e-06	1e-06	1e-06	1e-06	0	0	0	0	0	0	0	0	0	0	0	0
OR4G11P	1	57598..64116	6519	1414	3	ENSG00000240361	-	transcribed_unprocessed_pseudogene	olfactory receptor family 4 subfamily G member 11 pseudogene	1	-	-	-	-	-	1	1	1	1e-06	1e-06	1e-06	1e-06	1e-06	1e-06	0	0	0	0	0	0	0	0	0	0	0	0
OR4F5	1	65419..71585	6167	2618	4	ENSG00000186092	79501	protein_coding	olfactory receptor family 4 subfamily F member 5	2	GO:0050911 detection of chemical stimulus involved in sensory perception of smell | GO:0050907 detection of chemical stimulus involved in sensory perception | GO:0007186 G protein-coupled receptor signaling pathway	GO:0005886 plasma membrane | GO:0016021 integral component of membrane	GO:0004984 olfactory receptor activity | GO:0004930 G protein-coupled receptor activity | GO:0004888 transmembrane signaling receptor activity	hsa04740 Olfactory transduction	-	1	1	1	1e-06	1e-06	1e-06	1e-06	1e-06	1e-06	0	0	0	0	0	0	0	0	0	0	0	0
AL627309.1	1	complement(89295..133723)	44429	3726	15	ENSG00000238009	-	lincRNA	-	5	-	-	-	-	-	1.63562	-42871.9	-1.52344	0.0428719	0.0701221	1e-06	0.0526995	1e-06	0.0281415	0.0428719	0.0701221	0	0.0526995	0	0.0281415	3	5	0	4	0	2
AL627309.3	1	complement(89551..91105)	1555	1319	2	ENSG00000239945	-	lincRNA	-	1	-	-	-	-	-	1	1	1	1e-06	1e-06	0.109329	1e-06	1e-06	1e-06	0	0	0.109329	0	0	0	0	0	3	0	0	0
CICP27	1	131025..134836	3812	3812	0	ENSG00000233750	402483	processed_pseudogene	capicua transcriptional repressor pseudogene 27	0	-	-	-	-	-	1	1	1	1e-06	1e-06	1e-06	1e-06	1e-06	1e-06	0	0	0	0	0	0	0	0	0	0	0	0
AL627309.6	1	complement(135141..135895)	755	755	0	ENSG00000268903	-	processed_pseudogene	-	0	-	-	-	-	-	1	1	1	1e-06	1e-06	1e-06	1e-06	1e-06	1e-06	0	0	0	0	0	0	0	0	0	0	0	0
AL627309.7	1	complement(137682..137965)	284	284	0	ENSG00000269981	-	processed_pseudogene	-	0	-	-	-	-	-	1	1	1	1e-06	1e-06	1e-06	1e-06	1e-06	1e-06	0	0	0	0	0	0	0	0	0	0	0	0
AL627309.2	1	complement(139790..140339)	550	323	2	ENSG00000239906	-	antisense	-	1	-	-	-	-	-	1	1	1	1e-06	1e-06	1e-06	1e-06	1e-06	1e-06	0	0	0	0	0	0	0	0	0	0	0	0
AL627309.5	1	complement(141474..173862)	32389	6195	14	ENSG00000241860	101928670	processed_transcript	-	4	-	-	-	-	-	-68761.2	-68761.2	-68761.2	0.0687612	1e-06	1e-06	1e-06	1e-06	1e-06	0.0687612	0	0	0	0	0	8	0	0	0	0	0
RNU6-1100P	1	complement(157784..157887)	104	104	0	ENSG00000222623	-	snRNA	RNA, U6 small nuclear 1100, pseudogene	0	-	-	-	-	-	1	1	1	1e-06	1e-06	1e-06	1e-06	1e-06	1e-06	0	0	0	0	0	0	0	0	0	0	0	0
AL627309.4	1	160446..161525	1080	457	2	ENSG00000241599	-	lincRNA	-	1	-	-	-	-	-	1	1	1	1e-06	1e-06	1e-06	1e-06	1e-06	1e-06	0	0	0	0	0	0	0	0	0	0	0	0
FO538757.1	1	182696..184174	1479	570	5	ENSG00000279928	-	unprocessed_pseudogene	-	1	-	-	-	-	-	1	1	1	1e-06	1e-06	1e-06	1e-06	1e-06	1e-06	0	0	0	0	0	0	0	0	0	0	0	0
WASH9P	1	complement(185217..195411)	10195	1397	10	ENSG00000279457	-	unprocessed_pseudogene	-	1	-	-	-	-	-	-1.47025	-10.8936	-3.84964e+06	3.84964	2.61836	2.1333	0.0351393	0.353384	1e-06	3.84964	2.61836	2.1333	0.0351393	0.353384	0	101	70	62	1	9	0
MIR6859-2	1	complement(187891..187958)	68	68	0	ENSG00000273874	-	miRNA	-	0	-	-	-	-	-	1	1	1	1e-06	1e-06	1e-06	1e-06	1e-06	1e-06	0	0	0	0	0	0	0	0	0	0	0	0
AP006222.1	1	complement(257864..359681)	101818	8224	14	ENSG00000228463	-	transcribed_processed_pseudogene	-	5	-	-	-	-	-	12707.9	53359	1	1e-06	0.0127079	0.105208	1e-06	0.053359	1e-06	0	0.0127079	0.105208	0	0.053359	0	0	2	18	0	8	0
RPL23AP24	1	complement(347982..348366)	385	385	0	ENSG00000236679	-	processed_pseudogene	-	0	-	-	-	-	-	1	1	1	1e-06	1e-06	1e-06	1e-06	1e-06	1e-06	0	0	0	0	0	0	0	0	0	0	0	0
AL732372.1	1	358857..366052	7196	1095	6	ENSG00000236601	-	lincRNA	-	3	-	-	-	-	-	1	1	1	1e-06	1e-06	1e-06	1e-06	1e-06	1e-06	0	0	0	0	0	0	0	0	0	0	0	0
AL732372.2	1	complement(365389..522928)	157540	6204	59	ENSG00000237094	101928706	transcribed_unprocessed_pseudogene	-	24	-	-	-	-	-	67382.3	1	50703.7	1e-06	0.0673823	0.147211	0.292765	1e-06	0.0507037	0	0.0673823	0.147211	0.292765	0	0.0507037	0	8	19	37	0	6
WBP1LP7	1	439870..440232	363	363	0	ENSG00000269732	-	processed_pseudogene	WW domain binding protein 1-like pseudogene 7	0	-	-	-	-	-	1	1	1	1e-06	1e-06	1e-06	1e-06	1e-06	1e-06	0	0	0	0	0	0	0	0	0	0	0	0
OR4F29	1	complement(450703..451697)	995	995	1	ENSG00000284733	-	protein_coding	-	1	-	-	-	-	-	1	1	1	1e-06	1e-06	1e-06	1e-06	1e-06	1e-06	0	0	0	0	0	0	0	0	0	0	0	0
CICP7	1	487101..489906	2806	2477	2	ENSG00000233653	-	processed_pseudogene	capicua transcriptional repressor pseudogene 7	1	-	-	-	-	-	1	1	1	1e-06	1e-06	1e-06	1e-06	1e-06	1e-06	0	0	0	0	0	0	0	0	0	0	0	0
AL732372.3	1	complement(491225..493241)	2017	1239	2	ENSG00000250575	-	unprocessed_pseudogene	-	1	-	-	-	-	-	1	1	1	1e-06	1e-06	1e-06	1e-06	1e-06	1e-06	0	0	0	0	0	0	0	0	0	0	0	0
RF00026_1	1	complement(516376..516479)	104	104	0	ENSG00000278757	-	snRNA	-	0	-	-	-	-	-	1	1	1	1e-06	1e-06	1e-06	1e-06	1e-06	1e-06	0	0	0	0	0	0	0	0	0	0	0	0
AL669831.3	1	complement(586071..827796)	241726	5481	38	ENSG00000230021	-	transcribed_processed_pseudogene	-	14	-	-	-	-	-	171609	170134	95653.3	1e-06	0.171609	0.201709	0.0985195	0.170134	0.0956533	0	0.171609	0.201709	0.0985195	0.170134	0.0956533	0	18	23	11	17	10
AC114498.1	1	587629..594768	7140	635	4	ENSG00000235146	-	lincRNA	-	2	-	-	-	-	-	1	1	1	1e-06	1e-06	1e-06	1e-06	1e-06	1e-06	0	0	0	0	0	0	0	0	0	0	0	0
MTND1P23	1	629062..629433	372	372	0	ENSG00000225972	-	unprocessed_pseudogene	MT-ND1 pseudogene 23	0	-	-	-	-	-	2.70864	4.56631	4.85165	5433.48	14717.4	8493.85	11248.2	24811	26361.3	5433.48	14717.4	8493.85	11248.2	24811	26361.3	37960	104772	65734	85239	168262	187047
MTND2P28	1	629640..630683	1044	1044	0	ENSG00000225630	-	unprocessed_pseudogene	MT-ND2 pseudogene 28	0	-	-	-	-	-	1.24188	1.56585	1.23524	14.0258	17.4183	6.53801	11.1909	21.9622	17.3252	14.0258	17.4183	6.53801	11.1909	21.9622	17.3252	275	348	142	238	418	345
MTCO1P12	1	631074..632616	1543	1543	0	ENSG00000237973	101926970	unprocessed_pseudogene	MT-CO1 pseudogene 12	0	-	-	-	-	-	1.04541	1.27888	1.89694	21.1538	22.1144	7.57003	11.4214	27.0533	40.1277	21.1538	22.1144	7.57003	11.4214	27.0533	40.1277	613	653	243	359	761	1181
AC114498.2	1	complement(632325..632413)	89	89	0	ENSG00000278791	-	miRNA	-	0	-	-	-	-	-	1	1	1	1e-06	1e-06	1e-06	1e-06	1e-06	1e-06	0	0	0	0	0	0	0	0	0	0	0	0
MTCO2P12	1	632757..633438	682	682	0	ENSG00000229344	-	unprocessed_pseudogene	-	0	-	-	-	-	-	7.85096	1.03016	23.6307	0.0780747	0.612962	0.0704812	0.719788	0.0804297	1.84496	0.0780747	0.612962	0.0704812	0.719788	0.0804297	1.84496	1	8	1	10	1	24
MTATP8P1	1	633535..633741	207	207	0	ENSG00000240409	-	unprocessed_pseudogene	MT-ATP8 pseudogene 1	0	-	-	-	-	-	1	1	1	1e-06	1e-06	1e-06	1e-06	1e-06	1e-06	0	0	0	0	0	0	0	0	0	0	0	0
MTATP6P1	1	633696..634376	681	681	0	ENSG00000248527	-	unprocessed_pseudogene	MT-ATP6 pseudogene 1	0	-	-	-	-	-	-1.03241	-1.34684	-1.16654	114.235	110.649	41.292	51.6125	84.8168	97.9264	114.235	110.649	41.292	51.6125	84.8168	97.9264	1461	1442	585	716	1053	1272
MTCO3P12	1	634376..634922	547	547	0	ENSG00000198744	101929612	unprocessed_pseudogene	-	0	-	-	-	-	-	-1.08188	-1.20988	-1.20475	16.7431	15.4759	9.57848	3.41024	13.8386	13.8976	16.7431	15.4759	9.57848	3.41024	13.8386	13.8976	172	162	109	38	138	145
WBP1LP6	1	674842..675265	424	424	0	ENSG00000268663	-	processed_pseudogene	WW domain binding protein 1-like pseudogene 6	0	-	-	-	-	-	1	1	1	1e-06	1e-06	1e-06	1e-06	1e-06	1e-06	0	0	0	0	0	0	0	0	0	0	0	0
OR4F16	1	complement(685679..686673)	995	995	1	ENSG00000284662	-	protein_coding	-	1	-	-	-	-	-	1	1	1	1e-06	1e-06	1e-06	1e-06	1e-06	1e-06	0	0	0	0	0	0	0	0	0	0	0	0
CICP3	1	722092..724903	2812	2455	2	ENSG00000229376	-	processed_pseudogene	capicua transcriptional repressor pseudogene 3	1	-	-	-	-	-	1	1	1	1e-06	1e-06	1e-06	1e-06	1e-06	1e-06	0	0	0	0	0	0	0	0	0	0	0	0
AL669831.1	1	complement(725885..778626)	52742	6432	18	ENSG00000228327	100288069	transcribed_unprocessed_pseudogene	-	2	-	-	-	-	-	1.65606	-3.88288	-2.32144	0.26491	0.438708	0.336298	0.160274	0.0682252	0.114115	0.26491	0.438708	0.336298	0.160274	0.0682252	0.114115	32	54	45	21	8	14
RNU6-1199P	1	complement(758233..758336)	104	104	0	ENSG00000223181	-	snRNA	RNA, U6 small nuclear 1199, pseudogene	0	-	-	-	-	-	1	1	1	1e-06	1e-06	1e-06	1e-06	1e-06	1e-06	0	0	0	0	0	0	0	0	0	0	0	0
AL669831.2	1	760911..761989	1079	456	2	ENSG00000229905	-	antisense	-	1	-	-	-	-	-	1	1	1	1e-06	1e-06	1e-06	1e-06	1e-06	1e-06	0	0	0	0	0	0	0	0	0	0	0	0
AL669831.5	1	778770..810060	31291	3833	39	ENSG00000237491	100287934	lincRNA	-	18	-	-	-	-	-	149962	1	1	1e-06	0.149962	1e-06	1e-06	1e-06	1e-06	0	0.149962	0	0	0	0	0	11	0	0	0	0
AL669831.7	1	781937..782050	114	114	0	ENSG00000285268	-	transcribed_processed_pseudogene	-	0	-	-	-	-	-	1	1	1	1e-06	1e-06	1e-06	1e-06	1e-06	1e-06	0	0	0	0	0	0	0	0	0	0	0	0
AL669831.4	1	complement(800879..817712)	16834	872	6	ENSG00000230092	-	transcribed_unprocessed_pseudogene	-	2	-	-	-	-	-	2.45343	-366378	3.11794	0.366378	0.898882	1e-06	0.112591	1e-06	1.14234	0.366378	0.898882	0	0.112591	0	1.14234	6	15	0	2	0	19
FAM87B	1	817371..819837	2467	1947	2	ENSG00000177757	400728	lincRNA	family with sequence similarity 87 member B	1	-	-	-	-	-	1	1	1	1e-06	1e-06	1e-06	1e-06	1e-06	1e-06	0	0	0	0	0	0	0	0	0	0	0	0
LINC01128	1	825138..859446	34309	9470	35	ENSG00000228794	643837	processed_transcript	long intergenic non-protein coding RNA 1128	15	-	-	-	-	-	-1.82714	-12.6194	-2.40058	0.29238	0.160021	0.340081	0.508002	0.0231692	0.121796	0.29238	0.160021	0.340081	0.508002	0.0231692	0.121796	52	29	67	98	4	22
LINC00115	1	complement(826206..827522)	1317	1317	0	ENSG00000225880	79854	lincRNA	long intergenic non-protein coding RNA 115	0	-	-	-	-	-	1	1	1	1e-06	1e-06	1e-06	1e-06	1e-06	1e-06	0	0	0	0	0	0	0	0	0	0	0	0
FAM41C	1	complement(868071..876903)	8833	1971	10	ENSG00000230368	284593	lincRNA	family with sequence similarity 41 member C	3	-	-	-	-	-	79535.7	1	1	1e-06	0.0795357	1e-06	1e-06	1e-06	1e-06	0	0.0795357	0	0	0	0	0	3	0	0	0	0
TUBB8P11	1	873292..874349	1058	1058	0	ENSG00000234711	-	unprocessed_pseudogene	tubulin beta 8 class VIII pseudogene 11	0	-	-	-	-	-	1	1	1	1e-06	1e-06	1e-06	1e-06	1e-06	1e-06	0	0	0	0	0	0	0	0	0	0	0	0
AL669831.6	1	complement(874529..877234)	2706	837	5	ENSG00000283040	-	transcribed_unprocessed_pseudogene	-	1	-	-	-	-	-	1	1	1	1e-06	1e-06	1e-06	1e-06	1e-06	1e-06	0	0	0	0	0	0	0	0	0	0	0	0
AL645608.6	1	904834..915976	11143	351	2	ENSG00000272438	-	lincRNA	-	1	-	-	-	-	-	1	1	1	1e-06	1e-06	1e-06	1e-06	1e-06	1e-06	0	0	0	0	0	0	0	0	0	0	0	0
AL645608.2	1	911435..914948	3514	3043	2	ENSG00000230699	284600	lincRNA	-	1	-	-	-	-	-	17172.2	54077.9	1	1e-06	0.0171722	1e-06	1e-06	0.0540779	1e-06	0	0.0171722	0	0	0.0540779	0	0	1	0	0	3	0
AL645608.4	1	914171..914971	801	443	2	ENSG00000241180	-	lincRNA	-	1	-	-	-	-	-	-2.03797	-240393	1.47692	0.240393	0.117957	0.108506	3.98922	1e-06	0.35504	0.240393	0.117957	0.108506	3.98922	0	0.35504	2	1	1	36	0	3
LINC02593	1	complement(916865..921016)	4152	1813	6	ENSG00000223764	-	lincRNA	-	2	-	-	-	-	-	1.16233	2.27951	-1.10157	4.1411	4.81334	2.75736	3.73655	9.43969	3.75929	4.1411	4.81334	2.75736	3.73655	9.43969	3.75929	141	167	104	138	312	130
SAMD11	1	923928..944581	20654	4173	37	ENSG00000187634	148398	protein_coding	sterile alpha motif domain containing 11	17	-	GO:0005634 nucleus	-	-	-	1.08771	-1.57366	-1.11862	36.0339	39.1944	36.6069	47.2897	22.8982	32.2129	36.0339	39.1944	36.6069	47.2897	22.8982	32.2129	2824	3130	3178	4020	1742	2564
NOC2L	1	complement(944203..959309)	15107	5540	30	ENSG00000188976	26155	protein_coding	NOC2 like nucleolar associated transcriptional repressor	6	GO:1901796 regulation of signal transduction by p53 class mediator | GO:0035067 negative regulation of histone acetylation | GO:0006351 transcription, DNA-templated | GO:0042273 ribosomal large subunit biogenesis | GO:0000122 negative regulation of transcription by RNA polymerase II | GO:0034644 cellular response to UV | GO:0006915 apoptotic process | GO:0031497 chromatin assembly | GO:0002903 ne…	GO:0030690 Noc1p-Noc2p complex | GO:0005634 nucleus | GO:0005737 cytoplasm | GO:0005730 nucleolus | GO:0005654 nucleoplasm	GO:0003682 chromatin binding | GO:0031491 nucleosome binding | GO:0003714 transcription corepressor activity | GO:0042393 histone binding | GO:0005515 protein binding | GO:0070491 repressing transcription factor binding	-	-	-1.05997	-2.40058	-2.03726	55.4287	52.2927	50.862	52.2618	23.0898	27.2075	55.4287	52.2927	50.862	52.2618	23.0898	27.2075	5767	5544	5862	5898	2332	2875
KLHL17	1	960584..965719	5136	3402	22	ENSG00000187961	339451	protein_coding	kelch like family member 17	5	GO:0016567 protein ubiquitination | GO:0007420 brain development | GO:0030036 actin cytoskeleton organization	GO:0032839 dendrite cytoplasm | GO:0014069 postsynaptic density | GO:0045211 postsynaptic membrane | GO:0031463 Cul3-RING ubiquitin ligase complex | GO:0043025 neuronal cell body | GO:0030054 cell junction | GO:0005615 extracellular space | GO:0015629 actin cytoskeleton	GO:0004842 ubiquitin-protein transferase activity | GO:0051015 actin filament binding	-	-	-1.95805	-2.11401	-2.16373	1.53386	0.783364	2.58568	0.937925	0.725569	0.708897	1.53386	0.783364	2.58568	0.937925	0.725569	0.708897	98	51	183	65	45	46
PLEKHN1	1	966497..975865	9369	2833	25	ENSG00000187583	84069	protein_coding	pleckstrin homology domain containing N1	5	-	GO:0005886 plasma membrane	GO:0005515 protein binding	-	-	1.17764	3.70859	3.74152	0.0939763	0.110671	0.356312	0.3119	0.348519	0.351615	0.0939763	0.110671	0.356312	0.3119	0.348519	0.351615	5	6	21	18	18	19
PERM1	1	complement(975204..982093)	6890	3424	8	ENSG00000187642	84808	protein_coding	PPARGC1 and ESRR induced regulator, muscle 1	3	-	-	-	-	-	45784.2	1	107183	1e-06	0.0457842	1e-06	1e-06	1e-06	0.107183	0	0.0457842	0	0	0	0.107183	0	3	0	0	0	7
AL645608.7	1	complement(995966..998051)	2086	2086	0	ENSG00000272512	-	lincRNA	-	0	-	-	-	-	-	-26.4936	-3.15484	-663673	0.663673	0.0250503	0.184346	0.282394	0.210366	1e-06	0.663673	0.0250503	0.184346	0.282394	0.210366	0	26	1	8	12	8	0
HES4	1	complement(998962..1000172)	1211	1118	10	ENSG00000188290	57801	protein_coding	hes family bHLH transcription factor 4	4	GO:0030154 cell differentiation | GO:0007399 nervous system development | GO:0006351 transcription, DNA-templated | GO:0006355 regulation of transcription, DNA-templated	GO:0005634 nucleus	GO:0003677 DNA binding | GO:0046983 protein dimerization activity | GO:0008134 transcription factor binding	hsa05165 Human papillomavirus infection	-	1.87916	1.12229	1.96503	67.1064	126.104	169.485	162.11	75.3126	131.866	67.1064	126.104	169.485	162.11	75.3126	131.866	1409	2698	3942	3692	1535	2812
ISG15	1	1001138..1014540	13403	941	7	ENSG00000187608	9636	protein_coding	ISG15 ubiquitin-like modifier	4	GO:0060337 type I interferon signaling pathway | GO:0045648 positive regulation of erythrocyte differentiation | GO:0019941 modification-dependent protein catabolic process | GO:0032020 ISG15-protein conjugation | GO:0042742 defense response to bacterium | GO:0032480 negative regulation of type I interferon production | GO:0019985 translesion synthesis | GO:0034340 response to type I interferon |…	GO:0005654 nucleoplasm | GO:0005829 cytosol | GO:0005576 extracellular region	GO:0031386 protein tag | GO:0005515 protein binding	hsa04622 RIG-I-like receptor signaling pathway | hsa05165 Human papillomavirus infection | hsa05169 Epstein-Barr virus infection | hsa05171 Coronavirus disease - COVID-19	-	1.82535	1.23914	1.69635	19.8049	36.1509	37.1877	50.2894	24.5411	33.596	19.8049	36.1509	37.1877	50.2894	24.5411	33.596	350	651	728	964	421	603
AL645608.3	1	complement(1008076..1008229)	154	154	0	ENSG00000231702	-	processed_pseudogene	-	0	-	-	-	-	-	1	1	1	1e-06	1e-06	1e-06	1e-06	1e-06	1e-06	0	0	0	0	0	0	0	0	0	0	0	0
AL645608.1	1	complement(1011997..1013193)	1197	471	2	ENSG00000224969	-	antisense	-	1	-	-	-	-	-	1	1	1	1e-06	1e-06	1e-06	1e-06	1e-06	1e-06	0	0	0	0	0	0	0	0	0	0	0	0
AGRN	1	1020120..1056118	35999	10761	53	ENSG00000188157	375790	protein_coding	agrin	10	GO:0045162 clustering of voltage-gated sodium channels | GO:0030203 glycosaminoglycan metabolic process | GO:0045944 positive regulation of transcription by RNA polymerase II | GO:0007213 G protein-coupled acetylcholine receptor signaling pathway | GO:0007165 signal transduction | GO:0030198 extracellular matrix organization | GO:0043113 receptor clustering | GO:0006027 glycosaminoglycan cataboli…	GO:0005796 Golgi lumen | GO:0031012 extracellular matrix | GO:0016021 integral component of membrane | GO:0005576 extracellular region | GO:0045202 synapse | GO:0005737 cytoplasm | GO:0005886 plasma membrane | GO:0070062 extracellular exosome | GO:0043202 lysosomal lumen | GO:0030054 cell junction	GO:0005515 protein binding | GO:0035374 chondroitin sulfate binding | GO:0005509 calcium ion binding | GO:0033691 sialic acid binding | GO:0043395 heparan sulfate proteoglycan binding | GO:0005200 structural constituent of cytoskeleton | GO:0043236 laminin binding	hsa04512 ECM-receptor interaction | hsa04820 Cytoskeleton in muscle cells	-	-1.31161	-3.06629	-2.39942	5.61119	4.2781	3.5065	4.99974	1.82996	2.33856	5.61119	4.2781	3.5065	4.99974	1.82996	2.33856	1134	881	785	1096	359	480
AL645608.5	1	1055033..1056116	1084	402	2	ENSG00000242590	-	sense_intronic	-	1	-	-	-	-	-	3.14358	2.34509	2.33745	16.292	51.2151	29.5344	27.1092	38.2061	38.0817	16.292	51.2151	29.5344	27.1092	38.2061	38.0817	123	394	247	222	280	292
AL390719.1	1	1059708..1069355	9648	2203	21	ENSG00000217801	100288175	transcribed_unprocessed_pseudogene	-	6	-	-	-	-	-	-1.53932	-6.26556	-2.67073	1.71608	1.11484	2.77106	2.4957	0.273892	0.642553	1.71608	1.11484	2.77106	2.4957	0.273892	0.642553	71	47	127	112	11	27
AL645608.8	1	complement(1062208..1063288)	1081	829	2	ENSG00000273443	-	lincRNA	-	1	-	-	-	-	-	-128461	-128461	3.44614	0.128461	1e-06	0.289916	1e-06	1e-06	0.442694	0.128461	0	0.289916	0	0	0.442694	2	0	5	0	0	7
RNF223	1	complement(1070967..1074306)	3340	1900	2	ENSG00000237330	401934	protein_coding	ring finger protein 223	1	-	GO:0016021 integral component of membrane	GO:0008270 zinc ion binding	-	-	1.13235	-3.15484	1.59053	0.364321	0.412539	1.11316	0.516732	0.11548	0.579463	0.364321	0.412539	1.11316	0.516732	0.11548	0.579463	13	15	44	20	4	21
C1orf159	1	complement(1081818..1116361)	34544	6322	52	ENSG00000131591	54991	protein_coding	chromosome 1 open reading frame 159	19	-	GO:0016021 integral component of membrane	-	-	-	1.19918	-1.55704	-1.51965	3.37742	4.05013	5.09422	4.0688	2.16913	2.22249	3.37742	4.05013	5.09422	4.0688	2.16913	2.22249	401	490	670	524	250	268
AL390719.3	1	1097585..1104598	7014	1095	2	ENSG00000285812	-	antisense	-	1	-	-	-	-	-	1	1	1	1e-06	1e-06	1e-06	0.224153	1e-06	1e-06	0	0	0	0.224153	0	0	0	0	0	5	0	0
LINC01342	1	1137017..1144056	7040	1620	3	ENSG00000223823	254099	lincRNA	-	1	-	-	-	-	-	1	1	1	1e-06	1e-06	1e-06	1e-06	1e-06	1e-06	0	0	0	0	0	0	0	0	0	0	0	0
MIR200B	1	1167104..1167198	95	95	0	ENSG00000207730	406984	miRNA	microRNA 200b	0	-	-	-	-	-	1	1	1	1e-06	1e-06	1e-06	1e-06	1e-06	1e-06	0	0	0	0	0	0	0	0	0	0	0	0
MIR200A	1	1167863..1167952	90	90	0	ENSG00000207607	406983	miRNA	microRNA 200a	0	-	-	-	-	-	1	1	1	1e-06	1e-06	1e-06	1e-06	1e-06	1e-06	0	0	0	0	0	0	0	0	0	0	0	0
MIR429	1	1169005..1169087	83	83	0	ENSG00000198976	554210	miRNA	microRNA 429	0	-	-	-	-	-	1	1	1	1e-06	1e-06	1e-06	1e-06	1e-06	1e-06	0	0	0	0	0	0	0	0	0	0	0	0
AL390719.2	1	1169357..1170343	987	987	0	ENSG00000272141	-	lincRNA	-	0	-	-	-	-	-	1	1	1	1e-06	1e-06	1e-06	0.0497361	1e-06	1e-06	0	0	0	0.0497361	0	0	0	0	0	1	0	0
TTLL10-AS1	1	complement(1173056..1179555)	6500	3532	2	ENSG00000205231	100506376	antisense	TTLL10 antisense RNA 1	1	-	-	-	-	-	1	1	1	1e-06	1e-06	1e-06	1e-06	1e-06	1e-06	0	0	0	0	0	0	0	0	0	0	0	0
TTLL10	1	1173884..1197935	24052	3943	30	ENSG00000162571	254173	protein_coding	tubulin tyrosine ligase like 10	7	GO:0018094 protein polyglycylation	-	GO:0070735 protein-glycine ligase activity | GO:0005524 ATP binding | GO:0005515 protein binding	-	-	1	1	1	1e-06	1e-06	1e-06	1e-06	1e-06	1e-06	0	0	0	0	0	0	0	0	0	0	0	0
TNFRSF18	1	complement(1203508..1206592)	3085	1271	10	ENSG00000186891	8784	protein_coding	TNF receptor superfamily member 18	4	GO:0002687 positive regulation of leukocyte migration | GO:0007165 signal transduction | GO:0043066 negative regulation of apoptotic process | GO:0006954 inflammatory response | GO:0008625 extrinsic apoptotic signaling pathway via death domain receptors | GO:0032496 response to lipopolysaccharide | GO:0033209 tumor necrosis factor-mediated signaling pathway | GO:0007275 multicellular organism dev…	GO:0005887 integral component of plasma membrane | GO:0005576 extracellular region | GO:0009897 external side of plasma membrane | GO:0005886 plasma membrane	GO:0005031 tumor necrosis factor-activated receptor activity	hsa04060 Cytokine-cytokine receptor interaction	-	164453	1	1	1e-06	0.164453	0.113457	0.154491	1e-06	1e-06	0	0.164453	0.113457	0.154491	0	0	0	4	3	4	0	0
TNFRSF4	1	complement(1211340..1214153)	2814	1722	12	ENSG00000186827	7293	protein_coding	TNF receptor superfamily member 4	3	GO:0042981 regulation of apoptotic process | GO:0006954 inflammatory response | GO:0045892 negative regulation of transcription, DNA-templated | GO:0097190 apoptotic signaling pathway | GO:0006955 immune response | GO:0042127 regulation of cell population proliferation | GO:0046718 viral entry into host cell | GO:0007275 multicellular organism development | GO:0033209 tumor necrosis factor-mediat…	GO:0005887 integral component of plasma membrane | GO:0005886 plasma membrane | GO:0009986 cell surface	GO:0005031 tumor necrosis factor-activated receptor activity | GO:0001618 virus receptor activity	hsa04060 Cytokine-cytokine receptor interaction	D11268 Vonlerolizumab | D11301 Tavolimab	30345.5	1	1	1e-06	0.0303455	1e-06	1e-06	1e-06	1e-06	0	0.0303455	0	0	0	0	0	1	0	0	0	0
SDF4	1	complement(1216908..1232031)	15124	4709	19	ENSG00000078808	51150	protein_coding	stromal cell derived factor 4	7	GO:0017156 calcium-ion regulated exocytosis | GO:0045471 response to ethanol | GO:0021549 cerebellum development | GO:0009650 UV protection | GO:0045444 fat cell differentiation | GO:0070625 zymogen granule exocytosis	GO:0016020 membrane | GO:0005737 cytoplasm | GO:0005886 plasma membrane | GO:0070062 extracellular exosome | GO:0032059 bleb | GO:0005794 Golgi apparatus | GO:0005770 late endosome | GO:0005796 Golgi lumen	GO:0042802 identical protein binding | GO:0005509 calcium ion binding	-	-	-1.32349	-1.59313	-1.28171	55.3388	41.8129	49.3033	54.6042	34.736	43.1757	55.3388	41.8129	49.3033	54.6042	34.736	43.1757	4894	3768	4830	5238	2982	3878
B3GALT6	1	1232226..1235041	2816	2816	2	ENSG00000176022	126792	protein_coding	beta-1,3-galactosyltransferase 6	2	GO:0030203 glycosaminoglycan metabolic process | GO:0015012 heparan sulfate proteoglycan biosynthetic process | GO:0006024 glycosaminoglycan biosynthetic process | GO:0030206 chondroitin sulfate biosynthetic process | GO:0006486 protein glycosylation	GO:0005797 Golgi medial cisterna | GO:0016020 membrane | GO:0000139 Golgi membrane | GO:0016021 integral component of membrane | GO:0032580 Golgi cisterna membrane	GO:0035250 UDP-galactosyltransferase activity | GO:0008499 UDP-galactose:beta-N-acetylglucosamine beta-1,3-galactosyltransferase activity	-	-	1.41216	1.45335	1.52314	8.05512	11.3751	7.9886	5.42147	11.7069	12.2691	8.05512	11.3751	7.9886	5.42147	11.7069	12.2691	426	613	468	311	601	659
C1QTNF12	1	complement(1242446..1246722)	4277	1794	17	ENSG00000184163	388581	protein_coding	C1q and TNF related 12	5	GO:0051897 positive regulation of protein kinase B signaling | GO:0045721 negative regulation of gluconeogenesis | GO:0046628 positive regulation of insulin receptor signaling pathway | GO:0046324 regulation of glucose import | GO:0046326 positive regulation of glucose import | GO:0035774 positive regulation of insulin secretion involved in cellular response to glucose stimulus | GO:0050728 negat…	GO:0005576 extracellular region | GO:0005615 extracellular space	GO:0005179 hormone activity	-	-	3.13405	3.8548	4.79601	0.920098	2.88364	2.67938	1.94279	3.5468	4.4128	0.920098	2.88364	2.67938	1.94279	3.5468	4.4128	31	99	100	71	116	151
AL162741.1	1	complement(1249777..1251334)	1558	1558	0	ENSG00000260179	-	lincRNA	-	0	-	-	-	-	-	234778	1	33650.6	1e-06	0.234778	1e-06	0.252065	1e-06	0.0336506	0	0.234778	0	0.252065	0	0.0336506	0	7	0	8	0	1
UBE2J2	1	complement(1253909..1273885)	19977	4712	46	ENSG00000160087	118424	protein_coding	ubiquitin conjugating enzyme E2 J2	20	GO:1903955 positive regulation of protein targeting to mitochondrion | GO:0006986 response to unfolded protein | GO:0000209 protein polyubiquitination | GO:0030433 ubiquitin-dependent ERAD pathway	GO:0005789 endoplasmic reticulum membrane | GO:0000151 ubiquitin ligase complex | GO:0005783 endoplasmic reticulum | GO:0016021 integral component of membrane	GO:0031625 ubiquitin protein ligase binding | GO:0005524 ATP binding | GO:0061630 ubiquitin protein ligase activity | GO:0061631 ubiquitin conjugating enzyme activity	hsa04120 Ubiquitin mediated proteolysis | hsa04141 Protein processing in endoplasmic reticulum | hsa05012 Parkinson disease | hsa05022 Pathways of neurodegeneration - multiple diseases	-	-1.33286	-2.5439	-1.62479	16.9391	12.7089	15.8629	16.0645	6.65873	10.4254	16.9391	12.7089	15.8629	16.0645	6.65873	10.4254	1499	1146	1555	1542	572	937
LINC01786	1	1275223..1280420	5198	513	5	ENSG00000230415	-	lincRNA	-	2	-	-	-	-	-	1	1	1	1e-06	1e-06	1e-06	1e-06	1e-06	1e-06	0	0	0	0	0	0	0	0	0	0	0	0
SCNN1D	1	1280436..1292029	11594	4025	33	ENSG00000162572	6339	protein_coding	sodium channel epithelial 1 delta subunit	8	GO:0050909 sensory perception of taste | GO:0006814 sodium ion transport | GO:0050896 response to stimulus | GO:0034220 ion transmembrane transport | GO:0035725 sodium ion transmembrane transport	GO:0016021 integral component of membrane | GO:0015629 actin cytoskeleton | GO:0005886 plasma membrane | GO:0016020 membrane	GO:0005515 protein binding | GO:0015280 ligand-gated sodium channel activity	-	-	-119062	1.25909	-1.82813	0.119062	1e-06	0.179136	0.0365885	0.149909	0.0651274	0.119062	0	0.179136	0.0365885	0.149909	0.0651274	9	0	15	3	11	5
ACAP3	1	complement(1292390..1309609)	17220	8707	50	ENSG00000131584	116983	protein_coding	ArfGAP with coiled-coil, ankyrin repeat and PH domains 3	13	GO:0043547 positive regulation of GTPase activity	-	GO:0046872 metal ion binding | GO:0005096 GTPase activator activity	hsa04144 Endocytosis	-	1.23811	-1.01073	1.02698	3.55306	4.39909	5.7801	5.13053	3.51533	3.64892	3.55306	4.39909	5.7801	5.13053	3.51533	3.64892	581	733	1047	910	558	606
MIR6726	1	complement(1296110..1296170)	61	61	0	ENSG00000278073	-	miRNA	-	0	-	-	-	-	-	1	1	1	1e-06	1e-06	1e-06	1e-06	1e-06	1e-06	0	0	0	0	0	0	0	0	0	0	0	0
PUSL1	1	1308597..1311677	3081	2459	19	ENSG00000169972	126789	protein_coding	pseudouridine synthase like 1	5	GO:0008033 tRNA processing | GO:0001522 pseudouridine synthesis	GO:0043231 intracellular membrane-bounded organelle	GO:0009982 pseudouridine synthase activity | GO:0003723 RNA binding	-	-	1.70984	-1.22889	-1.06641	7.73045	13.2178	9.69573	13.4153	6.29059	7.24903	7.73045	13.2178	9.69573	13.4153	6.29059	7.24903	357	622	496	672	282	340
INTS11	1	complement(1311585..1324691)	13107	8220	117	ENSG00000127054	54973	protein_coding	integrator complex subunit 11	50	GO:0042795 snRNA transcription by RNA polymerase II | GO:0016180 snRNA processing	GO:0005737 cytoplasm | GO:0072562 blood microparticle | GO:0005654 nucleoplasm | GO:0032039 integrator complex	GO:0016787 hydrolase activity | GO:0005515 protein binding	-	-	1.10938	-1.45259	-1.08583	22.9441	25.4536	28.0222	34.8942	15.7953	21.1305	22.9441	25.4536	28.0222	34.8942	15.7953	21.1305	3542	4004	4792	5843	2367	3313
MIR6727	1	complement(1312502..1312566)	65	65	0	ENSG00000283712	-	miRNA	-	0	-	-	-	-	-	1	1	1	1e-06	1e-06	1e-06	1e-06	1e-06	1e-06	0	0	0	0	0	0	0	0	0	0	0	0
AL139287.1	1	complement(1317581..1318689)	1109	386	2	ENSG00000240731	-	sense_intronic	-	1	-	-	-	-	-	1	426319	1	1e-06	1e-06	1e-06	1e-06	0.426319	1e-06	0	0	0	0	0.426319	0	0	0	0	0	3	0
CPTP	1	1324756..1328896	4141	2555	7	ENSG00000224051	80772	protein_coding	ceramide-1-phosphate transfer protein	3	-	-	-	-	-	-1.13697	-1.58302	-1.78683	8.83629	7.77178	8.80466	7.14729	5.58192	4.94522	8.83629	7.77178	8.80466	7.14729	5.58192	4.94522	424	380	468	372	260	241
TAS1R3	1	1331280..1335314	4035	3475	6	ENSG00000169962	83756	protein_coding	taste 1 receptor member 3	1	GO:0001582 detection of chemical stimulus involved in sensory perception of sweet taste | GO:0050916 sensory perception of sweet taste | GO:0050917 sensory perception of umami taste | GO:0007186 G protein-coupled receptor signaling pathway	GO:0005886 plasma membrane | GO:0016021 integral component of membrane	GO:0004930 G protein-coupled receptor activity | GO:0008527 taste receptor activity | GO:0046982 protein heterodimerization activity	hsa04742 Taste transduction | hsa04973 Carbohydrate digestion and absorption	D02381 Aspartame | D08836 Acesulfame potassium | D08862 Aspartame acesulfame	1	1	1	1e-06	1e-06	1e-06	0.113012	1e-06	1e-06	0	0	0	0.113012	0	0	0	0	0	8	0	0
DVL1	1	complement(1335276..1349418)	14143	3882	34	ENSG00000107404	1855	protein_coding	dishevelled segment polarity protein 1	8	GO:0021915 neural tube development | GO:0043113 receptor clustering | GO:0090103 cochlea morphogenesis | GO:0007411 axon guidance | GO:0031122 cytoplasmic microtubule organization | GO:0034504 protein localization to nucleus | GO:0090263 positive regulation of canonical Wnt signaling pathway | GO:0048668 collateral sprouting | GO:0050821 protein stabilization | GO:0048675 axon extension | GO:0060…	GO:0030136 clathrin-coated vesicle | GO:0005874 microtubule | GO:0045202 synapse | GO:0043025 neuronal cell body | GO:0016328 lateral plasma membrane | GO:0043005 neuron projection | GO:0030425 dendrite | GO:0030426 growth cone | GO:0005829 cytosol | GO:1990909 Wnt signalosome | GO:0030424 axon | GO:0031410 cytoplasmic vesicle | GO:0098793 presynapse	GO:0019899 enzyme binding | GO:0042802 identical protein binding | GO:0008013 beta-catenin binding | GO:0019901 protein kinase binding | GO:0005109 frizzled binding | GO:0005515 protein binding | GO:0048365 Rac GTPase binding	hsa04150 mTOR signaling pathway | hsa04310 Wnt signaling pathway | hsa04330 Notch signaling pathway | hsa04390 Hippo signaling pathway | hsa04550 Signaling pathways regulating pluripotency of stem cells | hsa04916 Melanogenesis | hsa04934 Cushing syndrome | hsa05010 Alzheimer disease | hsa05022 Pathways of neurodegeneration - multiple diseases | hsa05165 Human papillomavirus infection | hsa05200 …	-	1.02657	-2.16035	-1.63471	13.4009	13.757	12.7909	15.8447	6.20311	8.19772	13.4009	13.757	12.7909	15.8447	6.20311	8.19772	977	1022	1033	1253	439	607
MIR6808	1	complement(1339650..1339708)	59	59	0	ENSG00000284372	-	miRNA	-	0	-	-	-	-	-	1	1	1	1e-06	1e-06	1e-06	1e-06	1e-06	1e-06	0	0	0	0	0	0	0	0	0	0	0	0
MXRA8	1	complement(1352689..1361777)	9089	3622	29	ENSG00000162576	54587	protein_coding	matrix remodeling associated 8	10	GO:0060857 establishment of glial blood-brain barrier	GO:0016021 integral component of membrane | GO:0070062 extracellular exosome | GO:0009986 cell surface	GO:0003674 molecular_function	hsa03264 Virion - Flavivirus and Alphavirus	-	1	1	1	1e-06	1e-06	1e-06	1e-06	1e-06	1e-06	0	0	0	0	0	0	0	0	0	0	0	0
AURKAIP1	1	complement(1373730..1375495)	1766	1669	13	ENSG00000175756	54998	protein_coding	aurora kinase A interacting protein 1	6	GO:0045839 negative regulation of mitotic nuclear division | GO:0045862 positive regulation of proteolysis | GO:0070125 mitochondrial translational elongation | GO:0070126 mitochondrial translational termination	GO:0005654 nucleoplasm | GO:0005743 mitochondrial inner membrane | GO:0043231 intracellular membrane-bounded organelle | GO:0005634 nucleus | GO:0005739 mitochondrion	GO:0005515 protein binding	-	-	1.43053	-1.09611	1.18091	271.084	387.795	360.007	424.159	247.315	320.125	271.084	387.795	360.007	424.159	247.315	320.125	8497	12386	12500	14421	7525	10191
NDUFB4P8	1	1378666..1379032	367	367	0	ENSG00000223663	-	processed_pseudogene	-	0	-	-	-	-	-	1.56623e+06	1	1	1e-06	1.56623	1e-06	1e-06	1e-06	1e-06	0	1.56623	0	0	0	0	0	11	0	0	0	0
CCNL2	1	complement(1385711..1399335)	13625	6857	59	ENSG00000221978	81669	protein_coding	cyclin L2	20	GO:0045944 positive regulation of transcription by RNA polymerase II | GO:0006351 transcription, DNA-templated | GO:1901409 positive regulation of phosphorylation of RNA polymerase II C-terminal domain | GO:0045737 positive regulation of cyclin-dependent protein serine/threonine kinase activity	GO:0005634 nucleus | GO:0005654 nucleoplasm | GO:0016607 nuclear speck | GO:0043231 intracellular membrane-bounded organelle | GO:0000307 cyclin-dependent protein kinase holoenzyme complex	GO:0005515 protein binding | GO:0019901 protein kinase binding | GO:0016538 cyclin-dependent protein serine/threonine kinase regulator activity	-	-	-1.44636	-1.23068	-1.12405	6.35982	4.39713	5.20849	5.82746	5.16772	5.65793	6.35982	4.39713	5.20849	5.82746	5.16772	5.65793	819	577	743	814	646	740
MRPL20-AS1	1	1399522..1402046	2525	2525	16	ENSG00000224870	-	processed_transcript	MRPL20 antisense RNA 1	7	-	-	-	-	-	1.28871	1.22374	1.04628	9.7637	12.5826	12.8499	15.2421	11.9482	10.2156	9.7637	12.5826	12.8499	15.2421	11.9482	10.2156	463	608	675	784	550	492
MRPL20	1	complement(1401909..1407293)	5385	2767	14	ENSG00000242485	55052	protein_coding	mitochondrial ribosomal protein L20	6	GO:0070126 mitochondrial translational termination | GO:0070125 mitochondrial translational elongation | GO:0000027 ribosomal large subunit assembly	GO:0005743 mitochondrial inner membrane | GO:0005761 mitochondrial ribosome | GO:0005739 mitochondrion	GO:0019843 rRNA binding | GO:0005515 protein binding | GO:0003735 structural constituent of ribosome	hsa03010 Ribosome	-	-1.08162	-1.49408	-1.27622	109.323	101.073	81.596	77.156	73.1704	85.6614	109.323	101.073	81.596	77.156	73.1704	85.6614	5681	5352	4697	4349	3691	4521
RN7SL657P	1	complement(1405460..1405752)	293	293	0	ENSG00000264293	-	misc_RNA	RNA, 7SL, cytoplasmic 657, pseudogene	0	-	-	-	-	-	1	1	1	1e-06	1e-06	1e-06	1e-06	1e-06	1e-06	0	0	0	0	0	0	0	0	0	0	0	0
AL391244.2	1	1409096..1410618	1523	1523	0	ENSG00000272455	-	lincRNA	-	0	-	-	-	-	-	2.54002	1.96943	4.02532	1.1887	3.01933	1.19934	4.5125	2.34107	4.78492	1.1887	3.01933	1.19934	4.5125	2.34107	4.78492	34	88	38	140	65	139
ANKRD65	1	complement(1418420..1421769)	3350	2644	11	ENSG00000235098	441869	protein_coding	ankyrin repeat domain 65	5	-	-	-	-	-	1	1	1	1e-06	1e-06	1e-06	1e-06	1e-06	1e-06	0	0	0	0	0	0	0	0	0	0	0	0
AL391244.1	1	1420245..1422691	2447	543	2	ENSG00000225905	-	antisense	-	1	-	-	-	-	-	1	1	1	1e-06	1e-06	1e-06	1e-06	1e-06	1e-06	0	0	0	0	0	0	0	0	0	0	0	0
TMEM88B	1	1426128..1427787	1660	492	2	ENSG00000205116	643965	protein_coding	transmembrane protein 88B	1	-	GO:0016021 integral component of membrane	-	-	-	1	1	1	1e-06	1e-06	1e-06	1e-06	1e-06	1e-06	0	0	0	0	0	0	0	0	0	0	0	0
LINC01770	1	complement(1430539..1434573)	4035	851	8	ENSG00000225285	-	lincRNA	-	4	-	-	-	-	-	1	1	1	1e-06	1e-06	1e-06	1e-06	1e-06	1e-06	0	0	0	0	0	0	0	0	0	0	0	0
VWA1	1	1434861..1442882	8022	5065	10	ENSG00000179403	64856	protein_coding	von Willebrand factor A domain containing 1	4	GO:0048266 behavioral response to pain | GO:0030198 extracellular matrix organization	GO:0070062 extracellular exosome | GO:0005615 extracellular space | GO:0005604 basement membrane | GO:0005614 interstitial matrix	GO:0042802 identical protein binding	-	-	20633.8	1	1	1e-06	0.0206338	1e-06	0.009692	1e-06	1e-06	0	0.0206338	0	0.009692	0	0	0	2	0	1	0	0
ATAD3C	1	1449689..1470158	20470	3976	17	ENSG00000215915	219293	protein_coding	ATPase family, AAA domain containing 3C	3	-	-	GO:0005524 ATP binding	-	-	-26784.2	6.18098	-2.03126	0.0267842	1e-06	1e-06	1e-06	0.165552	0.013186	0.0267842	0	0	0	0.165552	0.013186	2	0	0	0	12	1
ATAD3B	1	1471769..1497848	26080	7682	25	ENSG00000160072	83858	protein_coding	ATPase family, AAA domain containing 3B	5	-	GO:0005743 mitochondrial inner membrane	GO:0005524 ATP binding	-	-	1.40366	-1.0901	-1.11154	6.26598	8.79533	7.76524	6.93976	5.74807	5.63723	6.26598	8.79533	7.76524	6.93976	5.74807	5.63723	904	1293	1241	1086	805	826
AL645728.2	1	1503250..1509452	6203	660	4	ENSG00000284740	-	transcribed_unprocessed_pseudogene	-	2	-	-	-	-	-	1	166221	1	1e-06	1e-06	1e-06	1e-06	0.166221	1e-06	0	0	0	0	0.166221	0	0	0	0	0	2	0
ATAD3A	1	1512151..1534687	22537	3069	24	ENSG00000197785	55210	protein_coding	ATPase family, AAA domain containing 3A	7	GO:0016049 cell growth | GO:0043066 negative regulation of apoptotic process	GO:0005739 mitochondrion | GO:0016021 integral component of membrane | GO:0042645 mitochondrial nucleoid | GO:0005743 mitochondrial inner membrane	GO:0005524 ATP binding	-	-	1.05048	-1.62635	-1.37497	55.4331	58.2314	51.5922	45.3947	34.0843	40.3158	55.4331	58.2314	51.5922	45.3947	34.0843	40.3158	3195	3420	3294	2838	1907	2360
TMEM240	1	complement(1534778..1540624)	5847	2009	9	ENSG00000205090	339453	protein_coding	transmembrane protein 240	3	-	GO:0030054 cell junction | GO:0016021 integral component of membrane | GO:0097060 synaptic membrane	-	-	-	2.94411	7.89792	-79512.6	0.0795126	0.234094	0.119632	0.390957	0.627984	1e-06	0.0795126	0.234094	0.119632	0.390957	0.627984	0	3	9	5	16	23	0
SSU72	1	complement(1541673..1574863)	33191	6919	11	ENSG00000160075	29101	protein_coding	SSU72 homolog, RNA polymerase II CTD phosphatase	4	GO:0006378 mRNA polyadenylation | GO:0070940 dephosphorylation of RNA polymerase II C-terminal domain	GO:0005634 nucleus | GO:0005737 cytoplasm	GO:0005515 protein binding | GO:0008420 RNA polymerase II CTD heptapeptide repeat phosphatase activity	hsa03015 mRNA surveillance pathway	-	-1.08064	-1.26741	-1.1201	21.0402	19.4701	19.8275	23.1648	16.601	18.7842	21.0402	19.4701	19.8275	23.1648	16.601	18.7842	2734	2578	2854	3265	2094	2479
AL645728.1	1	1574102..1577075	2974	841	2	ENSG00000215014	-	processed_transcript	novel transcript	1	-	-	-	-	-	186403	1	249358	1e-06	0.186403	0.171468	1e-06	1e-06	0.249358	0	0.186403	0.171468	0	0	0.249358	0	3	3	0	0	4
AL691432.3	1	complement(1583510..1583909)	400	400	0	ENSG00000274481	-	processed_pseudogene	-	0	-	-	-	-	-	1	1	1	1e-06	1e-06	1e-06	1e-06	1e-06	1e-06	0	0	0	0	0	0	0	0	0	0	0	0
FNDC10	1	complement(1598012..1600135)	2124	2124	1	ENSG00000228594	643988	protein_coding	fibronectin type III domain containing 10	1	-	GO:0016021 integral component of membrane	-	-	-	1.69922	2.02217	1.25811	2.70747	4.6006	4.0962	4.32192	5.47498	3.40631	2.70747	4.6006	4.0962	4.32192	5.47498	3.40631	108	187	181	187	212	138
AL691432.2	1	complement(1613758..1615795)	2038	2038	0	ENSG00000272106	-	antisense	-	0	-	-	-	-	-	-2.18354	-1.61787	2.82255	0.783812	0.358965	0.424547	1.10801	0.484472	2.21235	0.783812	0.358965	0.424547	1.10801	0.484472	2.21235	30	14	18	46	18	86
MIB2	1	1615415..1630610	15196	8767	84	ENSG00000197530	142678	protein_coding	mindbomb E3 ubiquitin protein ligase 2	32	GO:0007219 Notch signaling pathway | GO:0000209 protein polyubiquitination | GO:0043123 positive regulation of I-kappaB kinase/NF-kappaB signaling	GO:0005829 cytosol | GO:0005737 cytoplasm | GO:0000151 ubiquitin ligase complex | GO:0005769 early endosome	GO:0005515 protein binding | GO:0004842 ubiquitin-protein transferase activity | GO:0004871 obsolete signal transducer activity | GO:0016874 ligase activity | GO:0061630 ubiquitin protein ligase activity | GO:0003779 actin binding | GO:0008270 zinc ion binding	hsa05417 Lipid and atherosclerosis	-	1.01282	1.04337	1.06035	1.89495	1.91925	1.09109	3.22523	1.97714	2.00932	1.89495	1.91925	1.09109	3.22523	1.97714	2.00932	312	322	199	576	316	336
MMP23B	1	1632095..1635263	3169	2273	27	ENSG00000189409	8510	protein_coding	matrix metallopeptidase 23B	10	-	-	-	-	-	-8.15187	-1.10939	-187407	0.187407	0.0229894	0.0422949	0.194371	0.168927	1e-06	0.187407	0.0229894	0.0422949	0.194371	0.168927	0	8	1	2	9	7	0
CDK11B	1	complement(1635227..1659012)	23786	3488	37	ENSG00000248333	984	protein_coding	cyclin dependent kinase 11B	9	GO:0051726 regulation of cell cycle | GO:0006468 protein phosphorylation | GO:0006355 regulation of transcription, DNA-templated | GO:0008283 cell population proliferation | GO:0050684 regulation of mRNA processing | GO:0006915 apoptotic process | GO:0001558 regulation of cell growth	GO:0005737 cytoplasm | GO:0005634 nucleus	GO:0005524 ATP binding | GO:0005515 protein binding | GO:0004672 protein kinase activity | GO:0004674 protein serine/threonine kinase activity | GO:0004693 cyclin-dependent protein serine/threonine kinase activity	-	-	-1.77106	-4.50465	-3.41752	21.6774	12.2398	9.61914	6.71322	4.81222	6.34302	21.6774	12.2398	9.61914	6.71322	4.81222	6.34302	1420	817	698	477	306	422
FO704657.1	1	1659325..1662602	3278	400	2	ENSG00000272004	-	antisense	-	1	-	-	-	-	-	653187	1	1	1e-06	0.653187	1e-06	0.122724	1e-06	1e-06	0	0.653187	0	0.122724	0	0	0	5	0	1	0	0
SLC35E2B	1	complement(1659529..1692728)	33200	8395	18	ENSG00000189339	728661	protein_coding	solute carrier family 35 member E2B	5	-	GO:0016021 integral component of membrane	-	-	-	-1.32901	-2.63297	-1.38659	3.88807	2.92553	3.42976	4.88264	1.47669	2.80405	3.88807	2.92553	3.42976	4.88264	1.47669	2.80405	613	470	599	835	226	449
AL691432.1	1	1671990..1674397	2408	502	2	ENSG00000269737	-	transcribed_processed_pseudogene	-	1	-	-	-	-	-	1	1	1	1e-06	1e-06	1e-06	1e-06	1e-06	1e-06	0	0	0	0	0	0	0	0	0	0	0	0
MMP23A	1	1699942..1701782	1841	1017	7	ENSG00000215914	-	unprocessed_pseudogene	matrix metallopeptidase 23A (pseudogene)	1	GO:0000003 reproduction | GO:0006508 proteolysis	GO:0016021 integral component of membrane | GO:0005622 intracellular | GO:0005789 endoplasmic reticulum membrane	GO:0008270 zinc ion binding | GO:0004222 metalloendopeptidase activity | GO:0008237 metallopeptidase activity	-	-	1	1	1	1e-06	1e-06	1e-06	1e-06	1e-06	1e-06	0	0	0	0	0	0	0	0	0	0	0	0
CDK11A	1	complement(1702379..1724357)	21979	5085	63	ENSG00000008128	984	protein_coding	cyclin dependent kinase 11A	23	GO:0006468 protein phosphorylation | GO:0006355 regulation of transcription, DNA-templated | GO:0051726 regulation of cell cycle | GO:0006915 apoptotic process | GO:0001558 regulation of cell growth | GO:0050684 regulation of mRNA processing	GO:0005634 nucleus | GO:0005737 cytoplasm	GO:0004693 cyclin-dependent protein serine/threonine kinase activity | GO:0004672 protein kinase activity | GO:0004674 protein serine/threonine kinase activity | GO:0005524 ATP binding	-	-	-1.63628	-3.0383	-2.4678	5.80114	3.54532	3.50704	1.98868	1.90934	2.35074	5.80114	3.54532	3.50704	1.98868	1.90934	2.35074	554	345	371	206	177	228
AL031282.2	1	complement(1702736..1737688)	34953	5079	20	ENSG00000268575	-	processed_transcript	-	1	-	-	-	-	-	-3.05695	-31451.2	4.92306	0.0314512	0.0102884	0.321779	0.2223	1e-06	0.154836	0.0314512	0.0102884	0.321779	0.2223	0	0.154836	3	1	34	23	0	15
AL031282.1	1	1724512..1737251	12740	2759	8	ENSG00000227775	-	transcribed_processed_pseudogene	-	4	-	-	-	-	-	-1.24542	-212293	-1.11719	0.212293	0.170458	0.365869	0.177925	1e-06	0.190024	0.212293	0.170458	0.365869	0.177925	0	0.190024	11	9	21	10	0	10
SLC35E2A	1	complement(1724838..1745999)	21162	7713	15	ENSG00000215790	9906	protein_coding	solute carrier family 35 member E2A	6	-	GO:0016021 integral component of membrane	-	-	-	1.42327	-1.65993	1.49707	1.1805	1.68018	1.27758	1.29836	0.711177	1.7673	1.1805	1.68018	1.27758	1.29836	0.711177	1.7673	171	248	205	204	100	260
NADK	1	complement(1751232..1780457)	29226	5570	46	ENSG00000008130	65220	protein_coding	NAD kinase	17	GO:0046034 ATP metabolic process | GO:0006741 NADP biosynthetic process | GO:0016310 phosphorylation | GO:0019674 NAD metabolic process	GO:0005829 cytosol	GO:0046872 metal ion binding | GO:0005524 ATP binding | GO:0005515 protein binding | GO:0003951 NAD+ kinase activity	hsa00760 Nicotinate and nicotinamide metabolism	-	-1.15614	-2.42837	-1.5784	14.8269	12.8245	13.5575	13.0171	6.10573	9.39367	14.8269	12.8245	13.5575	13.0171	6.10573	9.39367	1551	1367	1571	1477	620	998
GNB1	1	complement(1785285..1891117)	105833	6362	26	ENSG00000078369	2782	protein_coding	G protein subunit beta 1	9	GO:0007213 G protein-coupled acetylcholine receptor signaling pathway | GO:0007165 signal transduction | GO:0006457 protein folding | GO:0016056 rhodopsin mediated signaling pathway | GO:0071377 cellular response to glucagon stimulus | GO:0060041 retina development in camera-type eye | GO:0071380 cellular response to prostaglandin E stimulus | GO:0050909 sensory perception of taste | GO:0007265 R…	GO:0097381 photoreceptor disc membrane | GO:0070062 extracellular exosome | GO:0001917 photoreceptor inner segment | GO:0016020 membrane | GO:1903561 extracellular vesicle | GO:0005834 heterotrimeric G-protein complex | GO:0044297 cell body | GO:0005886 plasma membrane | GO:0005765 lysosomal membrane | GO:0005622 intracellular | GO:0043209 myelin sheath | GO:0042622 photoreceptor outer segment me…	GO:0004871 obsolete signal transducer activity | GO:0030507 spectrin binding | GO:0005515 protein binding | GO:0003924 GTPase activity | GO:0031702 type 1 angiotensin receptor binding | GO:0051020 GTPase binding	hsa04014 Ras signaling pathway | hsa04062 Chemokine signaling pathway | hsa04081 Hormone signaling | hsa04082 Neuroactive ligand signaling | hsa04151 PI3K-Akt signaling pathway | hsa04371 Apelin signaling pathway | hsa04713 Circadian entrainment | hsa04724 Glutamatergic synapse | hsa04725 Cholinergic synapse | hsa04726 Serotonergic synapse | hsa04727 GABAergic synapse | hsa04728 Dopaminergic syna…	-	-1.56119	-2.86645	-1.79541	55.1134	35.3021	39.2735	40.98	19.227	30.6968	55.1134	35.3021	39.2735	40.98	19.227	30.6968	6585	4298	5198	5311	2230	3725
AL109917.1	1	1891471..1892658	1188	906	2	ENSG00000231050	-	antisense	-	1	-	-	-	-	-	1	1	1	1e-06	1e-06	1e-06	1e-06	1e-06	1e-06	0	0	0	0	0	0	0	0	0	0	0	0
CALML6	1	1915108..1917296	2189	2040	11	ENSG00000169885	163688	protein_coding	calmodulin like 6	4	-	GO:0005737 cytoplasm | GO:0005634 nucleus	GO:0005509 calcium ion binding	hsa04014 Ras signaling pathway | hsa04015 Rap1 signaling pathway | hsa04020 Calcium signaling pathway | hsa04022 cGMP-PKG signaling pathway | hsa04024 cAMP signaling pathway | hsa04070 Phosphatidylinositol signaling system | hsa04114 Oocyte meiosis | hsa04218 Cellular senescence | hsa04261 Adrenergic signaling in cardiomyocytes | hsa04270 Vascular smooth muscle contraction | hsa04371 Apelin signa…	D04789 Lubeluzole	102461	1	1	1e-06	0.102461	0.0235628	1e-06	1e-06	1e-06	0	0.102461	0.0235628	0	0	0	0	4	1	0	0	0
TMEM52	1	complement(1917590..1919279)	1690	1600	17	ENSG00000178821	339456	protein_coding	transmembrane protein 52	6	-	GO:0016021 integral component of membrane	-	-	-	1.82254	2.64899	-232955	0.232955	0.424572	1.44204	0.61362	0.617097	1e-06	0.232955	0.424572	1.44204	0.61362	0.617097	0	7	13	48	20	18	0
CFAP74	1	complement(1921951..2003837)	81887	10422	56	ENSG00000142609	85452	protein_coding	cilia and flagella associated protein 74	10	-	-	-	-	-	5014	1	1	1e-06	0.005014	1e-06	0.0329713	1e-06	1e-06	0	0.005014	0	0.0329713	0	0	0	1	0	7	0	0
AL391845.2	1	complement(2013213..2015530)	2318	1954	2	ENSG00000233542	-	antisense	-	1	-	-	-	-	-	1	1	1	1e-06	1e-06	1e-06	1e-06	1e-06	1e-06	0	0	0	0	0	0	0	0	0	0	0	0
GABRD	1	2019329..2030758	11430	4956	48	ENSG00000187730	2563	protein_coding	gamma-aminobutyric acid type A receptor delta subunit	18	GO:0006810 transport | GO:0007165 signal transduction | GO:1902476 chloride transmembrane transport | GO:0007268 chemical synaptic transmission	GO:0030054 cell junction | GO:1902711 GABA-A receptor complex | GO:0034707 chloride channel complex | GO:0005887 integral component of plasma membrane | GO:0045211 postsynaptic membrane	GO:0005230 extracellular ligand-gated ion channel activity | GO:0004890 GABA-A receptor activity | GO:0005515 protein binding | GO:0005254 chloride channel activity	hsa04080 Neuroactive ligand-receptor interaction | hsa04082 Neuroactive ligand signaling | hsa04727 GABAergic synapse | hsa05032 Morphine addiction | hsa05033 Nicotine addiction	D00058 gamma-Aminobutyric acid | D00225 Alprazolam | D00267 Chlordiazepoxide | D00280 Clonazepam | D00293 Diazepam | D00311 Estazolam | D00329 Flurazepam | D00338 Halazepam | D00365 Lorazepam | D00370 Temazepam | D00376 Meprobamate | D00387 Triazolam | D00430 Secobarbital | D00457 Quazepam | D00464 Oxazepam | D00470 Prazepam | D00499 Pentobarbital | D00500 Pentobarbital sodium | D00506 Phenobarbi…	1	1	1	1e-06	1e-06	1e-06	1e-06	1e-06	1e-06	0	0	0	0	0	0	0	0	0	0	0	0
AL391845.1	1	complement(2049203..2050070)	868	538	5	ENSG00000226969	-	antisense	-	2	-	-	-	-	-	1	1	1	1e-06	1e-06	1e-06	1e-06	1e-06	1e-06	0	0	0	0	0	0	0	0	0	0	0	0
PRKCZ	1	2050411..2185395	134985	7695	65	ENSG00000067606	5590	protein_coding	protein kinase C zeta	26	GO:0060291 long-term synaptic potentiation | GO:0070374 positive regulation of ERK1 and ERK2 cascade | GO:2001181 positive regulation of interleukin-10 secretion | GO:0051899 membrane depolarization | GO:0043066 negative regulation of apoptotic process | GO:0046628 positive regulation of insulin receptor signaling pathway | GO:0007165 signal transduction | GO:0030010 establishment of cell polarit…	GO:0048471 perinuclear region of cytoplasm | GO:0016324 apical plasma membrane | GO:0043203 axon hillock | GO:0005829 cytosol | GO:0045121 membrane raft | GO:0005635 nuclear envelope | GO:0005911 cell-cell junction | GO:0035748 myelin sheath abaxonal region | GO:0031941 filamentous actin | GO:0016363 nuclear matrix | GO:0016020 membrane | GO:0005737 cytoplasm | GO:0005768 endosome | GO:0005886 pl…	GO:0004697 protein kinase C activity | GO:0071889 14-3-3 protein binding | GO:0019904 protein domain specific binding | GO:0015459 potassium channel regulator activity | GO:0043274 phospholipase binding | GO:0005524 ATP binding | GO:0005515 protein binding | GO:0004674 protein serine/threonine kinase activity | GO:0004672 protein kinase activity | GO:0019901 protein kinase binding | GO:0043560 in…	hsa04015 Rap1 signaling pathway | hsa04062 Chemokine signaling pathway | hsa04071 Sphingolipid signaling pathway | hsa04144 Endocytosis | hsa04360 Axon guidance | hsa04390 Hippo signaling pathway | hsa04530 Tight junction | hsa04611 Platelet activation | hsa04910 Insulin signaling pathway | hsa04926 Relaxin signaling pathway | hsa04930 Type II diabetes mellitus | hsa04931 Insulin resistance | hsa…	-	1.33291	1.29155	2.13088	0.463619	0.61796	1.29931	1.57571	0.598786	0.987914	0.463619	0.61796	1.29931	1.57571	0.598786	0.987914	67	91	208	247	84	145
AL590822.2	1	complement(2141084..2145279)	4196	4196	0	ENSG00000271806	-	antisense	-	0	-	-	-	-	-	-76139.6	-76139.6	-76139.6	0.0761396	1e-06	1e-06	1e-06	1e-06	1e-06	0.0761396	0	0	0	0	0	6	0	0	0	0	0
PRKCZ-AS1	1	complement(2181794..2184389)	2596	1734	5	ENSG00000182873	-	antisense	-	2	-	-	-	-	-	150678	379606	1	1e-06	0.150678	0.609861	1e-06	0.379606	1e-06	0	0.150678	0.609861	0	0.379606	0	0	5	22	0	12	0
FAAP20	1	complement(2184461..2212720)	28260	10916	40	ENSG00000162585	199990	protein_coding	FA core complex associated protein 20	15	-	-	-	-	-	1.53963	-1.01689	1.30678	12.9996	20.0145	18.1511	20.1062	12.7836	16.9876	12.9996	20.0145	18.1511	20.1062	12.7836	16.9876	2665	4181	4122	4471	2544	3537
AL590822.1	1	2212523..2220738	8216	326	2	ENSG00000234396	-	lincRNA	-	1	-	-	-	-	-	1	1	1	1e-06	1e-06	1e-06	1e-06	1e-06	1e-06	0	0	0	0	0	0	0	0	0	0	0	0
SKI	1	2228319..2310213	81895	6550	13	ENSG00000157933	6497	protein_coding	SKI proto-oncogene	4	GO:0030326 embryonic limb morphogenesis | GO:0043388 positive regulation of DNA binding | GO:0048593 camera-type eye morphogenesis | GO:0009948 anterior/posterior axis specification | GO:0070207 protein homotrimerization | GO:0035019 somatic stem cell population maintenance | GO:0045944 positive regulation of transcription by RNA polymerase II | GO:0048147 negative regulation of fibroblast prolif…	GO:0005654 nucleoplasm | GO:0005667 transcription regulator complex | GO:0016604 nuclear body | GO:0005737 cytoplasm | GO:0005813 centrosome | GO:0005634 nucleus | GO:0017053 transcription repressor complex | GO:0016605 PML body	GO:0046332 SMAD binding | GO:0019904 protein domain specific binding | GO:0008270 zinc ion binding | GO:0003714 transcription corepressor activity | GO:0031625 ubiquitin protein ligase binding | GO:0070491 repressing transcription factor binding | GO:0005515 protein binding | GO:0019901 protein kinase binding	hsa04350 TGF-beta signaling pathway	-	-1.56596	-3.30404	-1.77445	14.9417	9.54152	9.8925	7.30723	4.52224	8.42043	14.9417	9.54152	9.8925	7.30723	4.52224	8.42043	1838	1196	1348	975	540	1052
MORN1	1	complement(2321253..2391707)	70455	9098	31	ENSG00000116151	79906	protein_coding	MORN repeat containing 1	10	-	-	-	-	-	2.66003	-1.02465	1.4251	0.222399	0.591588	0.702689	0.226617	0.217049	0.31694	0.222399	0.591588	0.702689	0.226617	0.217049	0.31694	38	103	133	42	36	55
AL589739.1	1	complement(2326201..2326693)	493	493	0	ENSG00000272161	-	sense_intronic	-	0	-	-	-	-	-	1	1	1	1e-06	1e-06	1e-06	1e-06	1e-06	1e-06	0	0	0	0	0	0	0	0	0	0	0	0
AL513477.1	1	complement(2350414..2352820)	2407	2407	0	ENSG00000269896	100129534	transcribed_processed_pseudogene	-	0	-	-	-	-	-	1	1	1	1e-06	1e-06	1e-06	1e-06	1e-06	1e-06	0	0	0	0	0	0	0	0	0	0	0	0
AL513477.2	1	complement(2363061..2363628)	568	568	0	ENSG00000272420	-	sense_intronic	-	0	-	-	-	-	-	1	1	1	1e-06	1e-06	1e-06	1e-06	1e-06	1e-06	0	0	0	0	0	0	0	0	0	0	0	0
RER1	1	2391775..2405442	13668	5689	25	ENSG00000157916	11079	protein_coding	retention in endoplasmic reticulum sorting receptor 1	9	GO:0071340 skeletal muscle acetylcholine-gated channel clustering | GO:0006890 retrograde vesicle-mediated transport, Golgi to endoplasmic reticulum	GO:0030173 integral component of Golgi membrane | GO:0005793 endoplasmic reticulum-Golgi intermediate compartment | GO:0005794 Golgi apparatus | GO:0009986 cell surface | GO:0005886 plasma membrane	GO:0033130 acetylcholine receptor binding | GO:0003674 molecular_function	-	-	-1.15176	-1.26594	1.10331	14.2079	12.3358	14.0935	12.7448	11.2232	15.6757	14.2079	12.3358	14.0935	12.7448	11.2232	15.6757	1518	1343	1668	1477	1164	1701
PEX10	1	complement(2403964..2413797)	9834	3789	28	ENSG00000157911	5192	protein_coding	peroxisomal biogenesis factor 10	9	GO:0016558 protein import into peroxisome matrix | GO:0007031 peroxisome organization	GO:0005779 integral component of peroxisomal membrane | GO:0005777 peroxisome	GO:0005515 protein binding | GO:0008270 zinc ion binding	hsa04146 Peroxisome	-	1.43475	1.34343	1.59688	7.20921	10.3434	7.80204	8.05851	9.68506	11.5122	7.20921	10.3434	7.80204	8.05851	9.68506	11.5122	513	750	615	622	669	832
PLCH2	1	2425980..2505532	79553	10809	41	ENSG00000149527	9651	protein_coding	phospholipase C eta 2	8	GO:0043647 inositol phosphate metabolic process | GO:0008150 biological_process | GO:0046488 phosphatidylinositol metabolic process | GO:0035556 intracellular signal transduction | GO:0016042 lipid catabolic process	GO:0005737 cytoplasm | GO:0005886 plasma membrane | GO:0005575 cellular_component	GO:0003674 molecular_function | GO:0004435 phosphatidylinositol phospholipase C activity | GO:0005509 calcium ion binding | GO:0004871 obsolete signal transducer activity	hsa00562 Inositol phosphate metabolism	-	-19704.7	-19704.7	-19704.7	0.0197047	1e-06	1e-06	1e-06	1e-06	1e-06	0.0197047	0	0	0	0	0	4	0	0	0	0	0
AL139246.1	1	complement(2492300..2493258)	959	455	2	ENSG00000224387	-	antisense	-	1	-	-	-	-	-	1	1	1	1e-06	1e-06	1e-06	1e-06	1e-06	1e-06	0	0	0	0	0	0	0	0	0	0	0	0
AL139246.4	1	complement(2493437..2494479)	1043	514	2	ENSG00000229393	-	antisense	-	1	-	-	-	-	-	1	1	1	1e-06	1e-06	1e-06	1e-06	1e-06	1e-06	0	0	0	0	0	0	0	0	0	0	0	0
PANK4	1	complement(2508531..2526628)	18098	5109	47	ENSG00000157881	55229	protein_coding	pantothenate kinase 4	13	GO:0016310 phosphorylation | GO:0015937 coenzyme A biosynthetic process	GO:0005737 cytoplasm	GO:0004594 pantothenate kinase activity | GO:0005524 ATP binding	-	-	-1.40943	-2.76282	-1.77361	6.16994	4.3776	2.74729	2.63272	2.2332	3.47875	6.16994	4.3776	2.74729	2.63272	2.2332	3.47875	592	428	292	274	208	339
HES5	1	complement(2528745..2530263)	1519	1324	3	ENSG00000197921	388585	protein_coding	hes family bHLH transcription factor 5	1	GO:0072086 specification of loop of Henle identity | GO:0002062 chondrocyte differentiation | GO:0072282 metanephric nephron tubule morphogenesis | GO:0051216 cartilage development | GO:0048661 positive regulation of smooth muscle cell proliferation | GO:0060122 inner ear receptor cell stereocilium organization | GO:0007420 brain development | GO:0021915 neural tube development | GO:0042491 inner…	GO:0005575 cellular_component | GO:0005654 nucleoplasm	GO:0003682 chromatin binding | GO:0003690 double-stranded DNA binding | GO:0046983 protein dimerization activity | GO:0008134 transcription factor binding	hsa04330 Notch signaling pathway | hsa05165 Human papillomavirus infection | hsa05200 Pathways in cancer | hsa05224 Breast cancer	-	1	1	1	1e-06	1e-06	1e-06	1e-06	1e-06	1e-06	0	0	0	0	0	0	0	0	0	0	0	0
AL139246.5	1	2530064..2547460	17397	1531	2	ENSG00000272449	-	lincRNA	-	1	-	-	-	-	-	1	1	1	1e-06	1e-06	1e-06	1e-06	1e-06	1e-06	0	0	0	0	0	0	0	0	0	0	0	0
TNFRSF14-AS1	1	complement(2549920..2557031)	7112	6137	18	ENSG00000238164	100133445	antisense	-	6	-	-	-	-	-	1	1	51257.2	1e-06	1e-06	1e-06	1e-06	1e-06	0.0512572	0	0	0	0	0	0.0512572	0	0	0	0	0	6
TNFRSF14	1	2555639..2565382	9744	6219	38	ENSG00000157873	8764	protein_coding	TNF receptor superfamily member 14	16	GO:0050829 defense response to Gram-negative bacterium | GO:0006954 inflammatory response | GO:0007166 cell surface receptor signaling pathway | GO:0042981 regulation of apoptotic process | GO:0050731 positive regulation of peptidyl-tyrosine phosphorylation | GO:2000406 positive regulation of T cell migration | GO:0006955 immune response | GO:0042127 regulation of cell population proliferation | …	GO:0005886 plasma membrane | GO:0005887 integral component of plasma membrane | GO:0009897 external side of plasma membrane	GO:0005031 tumor necrosis factor-activated receptor activity | GO:0005515 protein binding | GO:0001618 virus receptor activity | GO:0031625 ubiquitin protein ligase binding	hsa03266 Virion - Herpesvirus | hsa04060 Cytokine-cytokine receptor interaction | hsa04061 Viral protein interaction with cytokine and cytokine receptor | hsa05168 Herpes simplex virus 1 infection	-	8402	1	50581.4	1e-06	0.008402	0.007729	0.0394674	1e-06	0.0505814	0	0.008402	0.007729	0.0394674	0	0.0505814	0	1	1	5	0	6
AL139246.2	1	2566410..2569888	3479	1297	3	ENSG00000225931	-	TEC	-	1	-	-	-	-	-	1	1	1	1e-06	1e-06	1e-06	1e-06	1e-06	1e-06	0	0	0	0	0	0	0	0	0	0	0	0
AL139246.3	1	2581560..2584533	2974	626	3	ENSG00000228037	100996583	lincRNA	-	1	-	-	-	-	-	1	1	1	1e-06	1e-06	1e-06	1e-06	1e-06	1e-06	0	0	0	0	0	0	0	0	0	0	0	0
PRXL2B	1	2586491..2591469	4979	3371	36	ENSG00000157870	127281	protein_coding	peroxiredoxin like 2B	15	GO:0055114 oxidation-reduction process | GO:0001516 prostaglandin biosynthetic process	GO:0005829 cytosol | GO:0043209 myelin sheath | GO:0005783 endoplasmic reticulum | GO:0005737 cytoplasm | GO:0070062 extracellular exosome	GO:0016616 oxidoreductase activity, acting on the CH-OH group of donors, NAD or NADP as acceptor	hsa00590 Arachidonic acid metabolism	-	1.1475	-1.37018	1.15129	5.0388	5.782	5.06206	6.05792	3.67748	5.80109	5.0388	5.782	5.06206	6.05792	3.67748	5.80109	319	373	355	416	226	373
MMEL1	1	complement(2590639..2633016)	42378	3870	37	ENSG00000142606	79258	protein_coding	membrane metalloendopeptidase like 1	9	GO:0006508 proteolysis	GO:0016021 integral component of membrane | GO:0005576 extracellular region	GO:0004222 metalloendopeptidase activity | GO:0046872 metal ion binding	-	-	1	1	1	1e-06	1e-06	1e-06	1e-06	1e-06	1e-06	0	0	0	0	0	0	0	0	0	0	0	0
AL831784.1	1	2632568..2636620	4053	373	2	ENSG00000237058	-	antisense	-	1	-	-	-	-	-	1	1	1	1e-06	1e-06	1e-06	1e-06	1e-06	1e-06	0	0	0	0	0	0	0	0	0	0	0	0
TTC34	1	complement(2635976..2801717)	165742	8814	11	ENSG00000215912	100287898	protein_coding	tetratricopeptide repeat domain 34	2	-	-	-	-	-	1	1	1	1e-06	1e-06	0.005454	1e-06	1e-06	1e-06	0	0	0.005454	0	0	0	0	0	1	0	0	0
AC242022.2	1	2768091..2784733	16643	592	2	ENSG00000285945	-	lincRNA	-	1	-	-	-	-	-	1	1	1	1e-06	1e-06	1e-06	1e-06	1e-06	1e-06	0	0	0	0	0	0	0	0	0	0	0	0
AC242022.1	1	2773603..2776473	2871	1565	10	ENSG00000283259	-	antisense	-	1	-	-	-	-	-	1	1	1	1e-06	1e-06	1e-06	1e-06	1e-06	1e-06	0	0	0	0	0	0	0	0	0	0	0	0
AL592464.2	1	complement(2811850..2812692)	843	607	2	ENSG00000233234	-	lincRNA	-	1	-	-	-	-	-	1	1	1	1e-06	1e-06	1e-06	1e-06	1e-06	1e-06	0	0	0	0	0	0	0	0	0	0	0	0
AL592464.1	1	complement(2814432..2814998)	567	429	2	ENSG00000231630	-	lincRNA	-	1	-	-	-	-	-	1	1	1	1e-06	1e-06	1e-06	1e-06	1e-06	1e-06	0	0	0	0	0	0	0	0	0	0	0	0
AL589702.1	1	complement(2960658..2968707)	8050	1654	5	ENSG00000284745	-	lincRNA	-	2	-	-	-	-	-	1	1	1	1e-06	1e-06	1e-06	1e-06	1e-06	1e-06	0	0	0	0	0	0	0	0	0	0	0	0
ACTRT2	1	3021483..3022903	1421	1421	1	ENSG00000169717	140625	protein_coding	actin related protein T2	1	-	GO:0005856 cytoskeleton | GO:0005737 cytoplasm	-	-	-	1	1	1	1e-06	1e-06	1e-06	1e-06	1e-06	1e-06	0	0	0	0	0	0	0	0	0	0	0	0
LINC00982	1	complement(3059615..3068437)	8823	4881	20	ENSG00000177133	440556	antisense	long intergenic non-protein coding RNA 982	7	-	-	-	-	-	1	1	1	1e-06	1e-06	1e-06	1e-06	1e-06	1e-06	0	0	0	0	0	0	0	0	0	0	0	0
PRDM16	1	3069168..3438621	369454	9767	35	ENSG00000142611	63976	protein_coding	PR/SET domain 16	10	GO:0060021 roof of mouth development | GO:0030512 negative regulation of transforming growth factor beta receptor signaling pathway | GO:0034968 histone lysine methylation | GO:0035019 somatic stem cell population maintenance | GO:0045893 positive regulation of transcription, DNA-templated | GO:0043586 tongue development | GO:0045892 negative regulation of transcription, DNA-templated | GO:005087…	GO:0005829 cytosol | GO:0017053 transcription repressor complex | GO:0005634 nucleus	GO:0046332 SMAD binding | GO:0003713 transcription coactivator activity | GO:0018024 histone-lysine N-methyltransferase activity | GO:0046872 metal ion binding | GO:0043565 sequence-specific DNA binding | GO:0005515 protein binding	hsa00310 Lysine degradation | hsa04714 Thermogenesis	-	1	1	1	1e-06	1e-06	0.280525	1e-06	1e-06	1e-06	0	0	0.280525	0	0	0	0	0	57	0	0	0
MIR4251	1	3127975..3128035	61	61	0	ENSG00000283572	-	miRNA	-	0	-	-	-	-	-	1	1	1	1e-06	1e-06	1e-06	1e-06	1e-06	1e-06	0	0	0	0	0	0	0	0	0	0	0	0
AL008733.1	1	complement(3132927..3133709)	783	469	2	ENSG00000226286	-	antisense	-	1	-	-	-	-	-	1	1	1	1e-06	1e-06	1e-06	1e-06	1e-06	1e-06	0	0	0	0	0	0	0	0	0	0	0	0
AL512383.1	1	3205988..3208664	2677	2677	0	ENSG00000279839	-	TEC	-	0	-	-	-	-	-	1	1	1	1e-06	1e-06	1e-06	1e-06	1e-06	1e-06	0	0	0	0	0	0	0	0	0	0	0	0
AL590438.1	1	complement(3306636..3310096)	3461	3461	0	ENSG00000272235	-	lincRNA	-	0	-	-	-	-	-	1	1	1	1e-06	1e-06	1e-06	1e-06	1e-06	1e-06	0	0	0	0	0	0	0	0	0	0	0	0
ARHGEF16	1	3454665..3481113	26449	5324	25	ENSG00000130762	27237	protein_coding	Rho guanine nucleotide exchange factor 16	7	GO:0043065 positive regulation of apoptotic process | GO:0051056 regulation of small GTPase mediated signal transduction | GO:0060326 cell chemotaxis | GO:0090630 activation of GTPase activity | GO:0035023 regulation of Rho protein signal transduction | GO:0098609 cell-cell adhesion	GO:0005829 cytosol	GO:0005515 protein binding | GO:0030165 PDZ domain binding | GO:0098641 cadherin binding involved in cell-cell adhesion | GO:0030971 receptor tyrosine kinase binding | GO:0017048 Rho GTPase binding | GO:0005089 Rho guanyl-nucleotide exchange factor activity | GO:0005085 guanyl-nucleotide exchange factor activity	-	-	-1.11776	-2.04613	-1.17714	4.30056	3.84747	3.71977	5.6429	2.10181	3.65339	4.30056	3.84747	3.71977	5.6429	2.10181	3.65339	430	392	412	612	204	371
AL512413.1	1	3487246..3487627	382	382	0	ENSG00000272088	-	lincRNA	-	0	-	-	-	-	-	1	1.57954e+06	1	1e-06	1e-06	1e-06	1e-06	1.57954	1e-06	0	0	0	0	1.57954	0	0	0	0	0	11	0
MEGF6	1	complement(3487951..3611508)	123558	9021	52	ENSG00000162591	1953	protein_coding	multiple EGF like domains 6	7	GO:0008150 biological_process	GO:0005576 extracellular region | GO:0005575 cellular_component	GO:0005509 calcium ion binding | GO:0005515 protein binding	-	-	-1.22278	1.07193	-1.44532	1.31037	1.07163	0.761972	1.02848	1.40462	0.906629	1.31037	1.07163	0.761972	1.02848	1.40462	0.906629	222	185	143	189	231	156
MIR551A	1	complement(3560695..3560790)	96	96	0	ENSG00000207776	693135	miRNA	microRNA 551a	0	-	-	-	-	-	1	1	1	1e-06	1e-06	1e-06	1e-06	1e-06	1e-06	0	0	0	0	0	0	0	0	0	0	0	0
AL513320.1	1	complement(3623190..3624743)	1554	622	3	ENSG00000238260	-	antisense	-	1	-	-	-	-	-	1	1	1	1e-06	1e-06	1e-06	1e-06	1e-06	1e-06	0	0	0	0	0	0	0	0	0	0	0	0
TPRG1L	1	3625015..3630127	5113	2401	6	ENSG00000158109	127262	protein_coding	tumor protein p63 regulated 1 like	2	GO:0008150 biological_process	GO:0070062 extracellular exosome | GO:0030054 cell junction | GO:0008021 synaptic vesicle	GO:0042802 identical protein binding | GO:0003674 molecular_function	-	-	-1.22877	-1.78588	-1.16594	12.7296	10.3596	15.6156	11.1223	7.12793	10.9179	12.7296	10.3596	15.6156	11.1223	7.12793	10.9179	574	476	780	544	312	500
WRAP73	1	complement(3630767..3652761)	21995	7634	29	ENSG00000116213	49856	protein_coding	WD repeat containing, antisense to TP73	10	GO:0030030 cell projection organization | GO:0090307 mitotic spindle assembly | GO:1902857 positive regulation of non-motile cilium assembly	GO:0036064 ciliary basal body | GO:0005814 centriole | GO:0005813 centrosome	GO:0005515 protein binding	-	-	-1.42691	-3.85142	-2.73709	5.97755	4.18916	4.12427	3.60102	1.55204	2.18391	5.97755	4.18916	4.12427	3.60102	1.55204	2.18391	857	612	655	560	216	318
TP73	1	3652516..3736201	83686	6767	29	ENSG00000078900	7161	protein_coding	tumor protein p73	14	GO:0006298 mismatch repair | GO:0006366 transcription by RNA polymerase II | GO:0010165 response to X-ray | GO:1900740 positive regulation of protein insertion into mitochondrial membrane involved in apoptotic signaling pathway | GO:0045665 negative regulation of neuron differentiation | GO:0000187 activation of MAPK activity | GO:0006974 cellular response to DNA damage stimulus | GO:0051262 prot…	GO:0030054 cell junction | GO:0005654 nucleoplasm | GO:0005667 transcription regulator complex | GO:0043231 intracellular membrane-bounded organelle | GO:0000785 chromatin | GO:0005634 nucleus | GO:0005739 mitochondrion | GO:0005794 Golgi apparatus | GO:0005829 cytosol	GO:0008134 transcription factor binding | GO:0000978 RNA polymerase II cis-regulatory region sequence-specific DNA binding | GO:0046872 metal ion binding | GO:0003700 DNA-binding transcription factor activity | GO:0003684 damaged DNA binding | GO:0019901 protein kinase binding | GO:0000981 DNA-binding transcription factor activity, RNA polymerase II-specific | GO:0005515 protein binding | GO:0003…	hsa04115 p53 signaling pathway | hsa04390 Hippo signaling pathway | hsa04722 Neurotrophin signaling pathway | hsa05162 Measles	-	-2.38657	-4.54706	-1.34912	0.700307	0.293437	0.113653	0.398984	0.154013	0.519085	0.700307	0.293437	0.113653	0.398984	0.154013	0.519085	89	38	16	55	19	67
AL136528.1	1	complement(3658938..3668772)	9835	754	3	ENSG00000227589	-	antisense	-	1	-	-	-	-	-	1	1	1	1e-06	1e-06	1e-06	1e-06	1e-06	1e-06	0	0	0	0	0	0	0	0	0	0	0	0
AL136528.2	1	complement(3712200..3714298)	2099	351	2	ENSG00000235131	-	antisense	-	1	-	-	-	-	-	1	1	1	1e-06	1e-06	1e-06	1e-06	1e-06	1e-06	0	0	0	0	0	0	0	0	0	0	0	0
TP73-AS1	1	complement(3735511..3747373)	11863	9691	75	ENSG00000227372	57212	transcribed_unitary_pseudogene	TP73 antisense RNA 1	28	-	GO:0005576 extracellular region	-	-	-	-1.46236	-2.12204	-3.74389	1.03296	0.706367	0.451367	0.693971	0.486778	0.275906	1.03296	0.706367	0.451367	0.693971	0.486778	0.275906	188	131	91	137	86	51
RF02197	1	3736943..3737103	161	161	0	ENSG00000276189	-	misc_RNA	-	0	-	-	-	-	-	1	1	1	1e-06	1e-06	1e-06	1e-06	1e-06	1e-06	0	0	0	0	0	0	0	0	0	0	0	0
CCDC27	1	3746460..3771645	25186	4238	20	ENSG00000162592	148870	protein_coding	coiled-coil domain containing 27	3	-	-	-	-	-	1	1	1	1e-06	1e-06	1e-06	1e-06	1e-06	1e-06	0	0	0	0	0	0	0	0	0	0	0	0
SMIM1	1	3772761..3775982	3222	981	10	ENSG00000235169	388588	protein_coding	small integral membrane protein 1 (Vel blood group)	4	-	GO:0070062 extracellular exosome | GO:0016021 integral component of membrane	-	-	-	1.33823	-1.52542	-1.24132	0.597061	0.799006	0.0979983	1.80145	0.391408	0.480987	0.597061	0.799006	0.0979983	1.80145	0.391408	0.480987	11	15	2	36	7	9
LRRC47	1	complement(3778559..3796498)	17940	4509	12	ENSG00000130764	57470	protein_coding	leucine rich repeat containing 47	3	GO:0006432 phenylalanyl-tRNA aminoacylation	GO:0009328 phenylalanine-tRNA ligase complex	GO:0005515 protein binding	-	-	1.02265	-1.19687	1.10267	18.8118	19.2378	19.3168	17.1906	15.7175	20.7431	18.8118	19.2378	19.3168	17.1906	15.7175	20.7431	1593	1660	1812	1579	1292	1784
RN7SL574P	1	3782815..3783111	297	297	0	ENSG00000266075	-	misc_RNA	RNA, 7SL, cytoplasmic 574, pseudogene	0	-	-	-	-	-	1	1	1	1e-06	1e-06	1e-06	1e-06	1e-06	1e-06	0	0	0	0	0	0	0	0	0	0	0	0
AL365330.1	1	3785008..3785538	531	531	0	ENSG00000272153	-	antisense	-	0	-	-	-	-	-	1	1	1	1e-06	1e-06	1e-06	1e-06	1e-06	1e-06	0	0	0	0	0	0	0	0	0	0	0	0
CEP104	1	complement(3812086..3857214)	45129	7871	42	ENSG00000116198	9731	protein_coding	centrosomal protein 104	11	-	GO:0000922 spindle pole | GO:0005929 cilium | GO:0005814 centriole	GO:0005515 protein binding	-	-	-1.59493	-1.87881	-1.38495	2.43538	1.52695	1.58782	1.37209	1.29624	1.75847	2.43538	1.52695	1.58782	1.37209	1.29624	1.75847	360	230	260	220	186	264
DFFB	1	3857267..3885429	28163	3870	28	ENSG00000169598	1677	protein_coding	DNA fragmentation factor subunit beta	12	GO:0030263 apoptotic chromosome condensation | GO:0006309 apoptotic DNA fragmentation	GO:0005634 nucleus | GO:0005829 cytosol | GO:0005654 nucleoplasm | GO:0005730 nucleolus | GO:0000790 nuclear chromatin	GO:0004536 deoxyribonuclease activity | GO:0019899 enzyme binding	hsa04210 Apoptosis	-	-2.44556	-2.77349	-5.07814	0.825534	0.337565	0.956395	0.418593	0.297652	0.162566	0.825534	0.337565	0.956395	0.418593	0.297652	0.162566	60	25	77	33	21	12
C1orf174	1	complement(3889125..3900293)	11169	4388	9	ENSG00000198912	339448	protein_coding	chromosome 1 open reading frame 174	3	-	GO:0005634 nucleus	GO:0005515 protein binding	-	-	-3.58797	-5.91902	-1.73909	3.03367	0.845511	2.55239	2.24863	0.512529	1.7444	3.03367	0.845511	2.55239	2.24863	0.512529	1.7444	250	71	233	201	41	146
LINC01134	1	3900372..3917225	16854	4064	8	ENSG00000236423	100133612	lincRNA	long intergenic non-protein coding RNA 1134	3	-	-	-	-	-	1	1	1	1e-06	1e-06	0.0473112	0.217424	1e-06	1e-06	0	0	0.0473112	0.217424	0	0	0	0	4	18	0	0
LINC01346	1	3940565..3955262	14698	3894	7	ENSG00000233304	728716	lincRNA	-	3	-	-	-	-	-	1	1	1	1e-06	1e-06	1e-06	1e-06	1e-06	1e-06	0	0	0	0	0	0	0	0	0	0	0	0
LINC01345	1	complement(3944547..3948980)	4434	1852	9	ENSG00000226374	-	lincRNA	-	3	-	-	-	-	-	-57502.1	-57502.1	-57502.1	0.0575021	1e-06	1e-06	1e-06	1e-06	1e-06	0.0575021	0	0	0	0	0	2	0	0	0	0	0
AL805961.1	1	3976133..4012699	36567	1830	11	ENSG00000284668	-	lincRNA	-	3	-	-	-	-	-	1	1	1	1e-06	1e-06	1e-06	1e-06	1e-06	1e-06	0	0	0	0	0	0	0	0	0	0	0	0
AL805961.2	1	complement(4012921..4019508)	6588	4817	2	ENSG00000284703	-	lincRNA	-	1	-	-	-	-	-	1	1	1	1e-06	1e-06	1e-06	1e-06	1e-06	1e-06	0	0	0	0	0	0	0	0	0	0	0	0
EEF1DP6	1	complement(4175528..4175899)	372	372	0	ENSG00000229280	-	processed_pseudogene	-	0	-	-	-	-	-	1	1	1	1e-06	1e-06	1e-06	1e-06	1e-06	1e-06	0	0	0	0	0	0	0	0	0	0	0	0
LINC01777	1	4412027..4424689	12663	2104	14	ENSG00000235054	284661	lincRNA	-	5	-	-	-	-	-	1	1	1	1e-06	1e-06	1e-06	1e-06	1e-06	1e-06	0	0	0	0	0	0	0	0	0	0	0	0
AL355602.1	1	complement(4479131..4484375)	5245	3402	2	ENSG00000284694	-	lincRNA	-	1	-	-	-	-	-	1	1	1	1e-06	1e-06	1e-06	1e-06	1e-06	1e-06	0	0	0	0	0	0	0	0	0	0	0	0
Z98747.1	1	complement(4551735..4552145)	411	356	2	ENSG00000227169	-	lincRNA	-	1	-	-	-	-	-	1	1	1	1e-06	1e-06	1e-06	1e-06	1e-06	1e-06	0	0	0	0	0	0	0	0	0	0	0	0
LINC01646	1	4571481..4594009	22529	1994	9	ENSG00000232596	-	lincRNA	-	3	-	-	-	-	-	1	1	1	1e-06	1e-06	1e-06	1e-06	1e-06	1e-06	0	0	0	0	0	0	0	0	0	0	0	0
AJAP1	1	4654732..4792534	137803	12405	10	ENSG00000196581	55966	protein_coding	adherens junctions associated protein 1	3	GO:0007155 cell adhesion	GO:0005912 adherens junction | GO:0016323 basolateral plasma membrane | GO:0016324 apical plasma membrane | GO:0016021 integral component of membrane	-	-	-	-21461.9	-2.42672	-21461.9	0.0214619	1e-06	1e-06	1e-06	0.008844	1e-06	0.0214619	0	0	0	0.008844	0	5	0	0	0	2	0
BX005132.2	1	complement(4963954..4973298)	9345	464	3	ENSG00000284739	-	lincRNA	-	1	-	-	-	-	-	1	1	1	1e-06	1e-06	1e-06	1e-06	1e-06	1e-06	0	0	0	0	0	0	0	0	0	0	0	0
BX005132.1	1	4973381..4981568	8188	1580	5	ENSG00000284674	-	lincRNA	-	1	-	-	-	-	-	1	1	1	1e-06	1e-06	1e-06	1e-06	1e-06	1e-06	0	0	0	0	0	0	0	0	0	0	0	0
AL691497.1	1	complement(5086459..5090899)	4441	449	4	ENSG00000231510	-	lincRNA	-	1	-	-	-	-	-	1	1	1	1e-06	1e-06	1e-06	1e-06	1e-06	1e-06	0	0	0	0	0	0	0	0	0	0	0	0
AL139823.1	1	complement(5301928..5307394)	5467	1225	4	ENSG00000284616	-	lincRNA	-	1	-	-	-	-	-	1	1	1	1e-06	1e-06	1e-06	1e-06	1e-06	1e-06	0	0	0	0	0	0	0	0	0	0	0	0
Z98259.3	1	complement(5478736..5493057)	14322	2316	8	ENSG00000284692	-	lincRNA	-	3	-	-	-	-	-	1	1	1	1e-06	1e-06	1e-06	1e-06	1e-06	1e-06	0	0	0	0	0	0	0	0	0	0	0	0
Z98259.2	1	complement(5480787..5482028)	1242	609	2	ENSG00000284666	-	lincRNA	-	1	-	-	-	-	-	1	1	1	1e-06	1e-06	1e-06	1e-06	1e-06	1e-06	0	0	0	0	0	0	0	0	0	0	0	0
Z98259.1	1	5492978..5494674	1697	1697	0	ENSG00000260972	-	lincRNA	-	0	-	-	-	-	-	1	1	1	1e-06	1e-06	1e-06	1e-06	1e-06	1e-06	0	0	0	0	0	0	0	0	0	0	0	0
Z97988.2	1	5554747..5554881	135	135	0	ENSG00000283356	-	unprocessed_pseudogene	-	0	-	-	-	-	-	1	1	1	1e-06	1e-06	1e-06	1e-06	1e-06	1e-06	0	0	0	0	0	0	0	0	0	0	0	0
AL365255.1	1	complement(5561709..5668295)	106587	1095	5	ENSG00000236948	-	lincRNA	-	2	-	-	-	-	-	1	1	1	1e-06	1e-06	1e-06	1e-06	1e-06	1e-06	0	0	0	0	0	0	0	0	0	0	0	0
Z97988.1	1	5564071..5564143	73	73	0	ENSG00000264341	100616489	miRNA	-	0	-	-	-	-	-	1	1	1	1e-06	1e-06	1e-06	1e-06	1e-06	1e-06	0	0	0	0	0	0	0	0	0	0	0	0
MIR4689	1	complement(5862672..5862741)	70	70	0	ENSG00000264101	100616421	miRNA	microRNA 4689	0	-	-	-	-	-	1	1	1	1e-06	1e-06	1e-06	1e-06	1e-06	1e-06	0	0	0	0	0	0	0	0	0	0	0	0
NPHP4	1	complement(5862811..5992473)	129663	13167	54	ENSG00000131697	261734	protein_coding	nephrocystin 4	11	GO:0007165 signal transduction | GO:0045494 photoreceptor cell maintenance | GO:1903348 positive regulation of bicellular tight junction assembly | GO:0090090 negative regulation of canonical Wnt signaling pathway | GO:0007632 visual behavior | GO:0035329 hippo signaling | GO:0060041 retina development in camera-type eye | GO:0030036 actin cytoskeleton organization | GO:0035845 photoreceptor cell…	GO:0005829 cytosol | GO:0005911 cell-cell junction | GO:0032391 photoreceptor connecting cilium | GO:0005813 centrosome | GO:0016020 membrane | GO:0005923 bicellular tight junction | GO:0035869 ciliary transition zone	GO:0005198 structural molecule activity | GO:0005515 protein binding	-	-	-1.53527	-1.54495	-1.35019	0.456969	0.297647	0.346812	0.33554	0.295782	0.338448	0.456969	0.297647	0.346812	0.33554	0.295782	0.338448	113	75	95	90	71	85
KCNAB2	1	5991466..6101193	109728	9534	53	ENSG00000069424	8514	protein_coding	potassium voltage-gated channel subfamily A regulatory beta subunit 2	19	GO:0071805 potassium ion transmembrane transport | GO:0002244 hematopoietic progenitor cell differentiation | GO:2000008 regulation of protein localization to cell surface | GO:0050905 neuromuscular process | GO:0070995 NADPH oxidation | GO:0055114 oxidation-reduction process | GO:1901379 regulation of potassium ion transmembrane transport	GO:0030054 cell junction | GO:0031234 extrinsic component of cytoplasmic side of plasma membrane | GO:0044224 juxtaparanode region of axon | GO:0016020 membrane | GO:0005874 microtubule | GO:0005886 plasma membrane | GO:0043679 axon terminus | GO:0008076 voltage-gated potassium channel complex | GO:0014069 postsynaptic density | GO:0005829 cytosol	GO:0015459 potassium channel regulator activity | GO:0005249 voltage-gated potassium channel activity | GO:0004033 aldo-keto reductase (NADP) activity	-	-	-1.03188	-1.30334	-1.33929	5.36156	5.1959	6.57446	6.31769	4.11369	4.00328	5.36156	5.1959	6.57446	6.31769	4.11369	4.00328	960	948	1304	1227	715	728
CHD5	1	complement(6101787..6180321)	78535	10094	55	ENSG00000116254	26038	protein_coding	chromodomain helicase DNA binding protein 5	6	GO:0035093 spermatogenesis, exchange of chromosomal proteins | GO:0098532 histone H3-K27 trimethylation | GO:0043967 histone H4 acetylation | GO:1901798 positive regulation of signal transduction by p53 class mediator | GO:0006351 transcription, DNA-templated | GO:0008285 negative regulation of cell population proliferation | GO:0021895 cerebral cortex neuron differentiation | GO:0060850 regulati…	GO:0016020 membrane | GO:0000792 heterochromatin | GO:0016581 NuRD complex | GO:0005634 nucleus	GO:0005524 ATP binding | GO:0003677 DNA binding | GO:0008270 zinc ion binding	-	-	-13.7563	-1.00806	-142428	0.142428	0.0103537	0.0523826	0.0243162	0.14129	1e-06	0.142428	0.0103537	0.0523826	0.0243162	0.14129	0	27	2	11	5	26	0
AL031847.2	1	complement(6159430..6197757)	38328	663	5	ENSG00000285629	-	protein_coding	-	1	-	-	-	-	-	1	1	1	1e-06	1e-06	1e-06	1e-06	1e-06	1e-06	0	0	0	0	0	0	0	0	0	0	0	0
RPL22	1	complement(6185020..6209389)	24370	4665	18	ENSG00000116251	6146	protein_coding	ribosomal protein L22	7	GO:0000184 nuclear-transcribed mRNA catabolic process, nonsense-mediated decay | GO:0006413 translational initiation | GO:0019083 viral transcription | GO:0006614 SRP-dependent cotranslational protein targeting to membrane | GO:0006364 rRNA processing | GO:0046632 alpha-beta T cell differentiation | GO:0002181 cytoplasmic translation | GO:0006412 translation	GO:0031012 extracellular matrix | GO:0005634 nucleus | GO:0005829 cytosol | GO:0005925 focal adhesion | GO:0022625 cytosolic large ribosomal subunit | GO:0070062 extracellular exosome | GO:0005737 cytoplasm	GO:0003723 RNA binding | GO:0008201 heparin binding | GO:0005515 protein binding | GO:0003735 structural constituent of ribosome	hsa03010 Ribosome | hsa05171 Coronavirus disease - COVID-19	-	-1.68881	-2.1211	-1.43011	224.642	133.018	167.759	136.304	105.908	157.08	224.642	133.018	167.759	136.304	105.908	157.08	19681	11875	16281	12953	9007	13977
AL031847.1	1	complement(6204840..6205780)	941	378	3	ENSG00000226944	-	antisense	-	1	-	-	-	-	-	1	1	1	1e-06	1e-06	1e-06	1e-06	1e-06	1e-06	0	0	0	0	0	0	0	0	0	0	0	0
RNF207	1	6205475..6221299	15825	6595	38	ENSG00000158286	388591	protein_coding	ring finger protein 207	9	GO:1901207 regulation of heart looping | GO:1902261 positive regulation of delayed rectifier potassium channel activity | GO:0010628 positive regulation of gene expression | GO:1903954 positive regulation of voltage-gated potassium channel activity involved in atrial cardiac muscle cell action potential repolarization | GO:0086019 cell-cell signaling involved in cardiac conduction | GO:0055117 re…	GO:0048471 perinuclear region of cytoplasm	GO:0030544 Hsp70 protein binding | GO:0005515 protein binding | GO:0044325 ion channel binding | GO:0051087 chaperone binding | GO:0008270 zinc ion binding	-	-	-3.56644	1.91316	-3.5547	0.0565169	0.0158468	1e-06	1e-06	0.108126	0.0158992	0.0565169	0.0158468	0	0	0.108126	0.0158992	7	2	0	0	13	2
ICMT	1	complement(6221193..6235972)	14780	4910	11	ENSG00000116237	23463	protein_coding	isoprenylcysteine carboxyl methyltransferase	4	GO:0006481 C-terminal protein methylation | GO:0043687 post-translational protein modification | GO:0006612 protein targeting to membrane | GO:0046498 S-adenosylhomocysteine metabolic process | GO:0046499 S-adenosylmethioninamine metabolic process | GO:0006464 cellular protein modification process	GO:0005789 endoplasmic reticulum membrane | GO:0016020 membrane | GO:0016021 integral component of membrane | GO:0005783 endoplasmic reticulum	GO:0004671 protein C-terminal S-isoprenylcysteine carboxyl O-methyltransferase activity | GO:0003880 protein C-terminal carboxyl O-methyltransferase activity	hsa00900 Terpenoid backbone biosynthesis	-	-1.46797	-2.33421	-1.43937	34.9955	23.8393	23.2509	24.8547	14.9924	24.3132	34.9955	23.8393	23.2509	24.8547	14.9924	24.3132	3227	2240	2375	2486	1342	2277
LINC00337	1	6234692..6239444	4753	2358	10	ENSG00000225077	148645	lincRNA	long intergenic non-protein coding RNA 337	3	-	-	-	-	-	-2.11949	2.23862	-10.5625	1.17423	0.554018	1.1008	0.0624549	2.62867	0.11117	1.17423	0.554018	1.1008	0.0624549	2.62867	0.11117	52	25	54	3	113	5
HES3	1	6244192..6245578	1387	697	4	ENSG00000173673	390992	protein_coding	hes family bHLH transcription factor 3	1	GO:0021557 oculomotor nerve development | GO:0001701 in utero embryonic development | GO:0021558 trochlear nerve development | GO:0060164 regulation of timing of neuron differentiation | GO:0030901 midbrain development | GO:0000122 negative regulation of transcription by RNA polymerase II | GO:0006351 transcription, DNA-templated | GO:0021555 midbrain-hindbrain boundary morphogenesis | GO:0045944…	GO:0005634 nucleus	GO:0046983 protein dimerization activity | GO:0003677 DNA binding | GO:0008134 transcription factor binding	hsa05165 Human papillomavirus infection	-	1	1	1	1e-06	1e-06	1e-06	1e-06	1e-06	1e-06	0	0	0	0	0	0	0	0	0	0	0	0
GPR153	1	complement(6247353..6261098)	13746	4198	6	ENSG00000158292	387509	protein_coding	G protein-coupled receptor 153	1	GO:0007186 G protein-coupled receptor signaling pathway	GO:0005886 plasma membrane | GO:0016021 integral component of membrane	GO:0004930 G protein-coupled receptor activity	-	-	2.02817	2.7471	1.90358	0.380517	0.771751	1.75189	0.982259	1.04532	0.724345	0.380517	0.771751	1.75189	0.982259	1.04532	0.724345	30	62	153	84	80	58
ACOT7	1	complement(6264269..6394391)	130123	4124	21	ENSG00000097021	11332	protein_coding	acyl-CoA thioesterase 7	10	GO:0051792 medium-chain fatty acid biosynthetic process | GO:0036114 medium-chain fatty-acyl-CoA catabolic process | GO:0036116 long-chain fatty-acyl-CoA catabolic process | GO:0035338 long-chain fatty-acyl-CoA biosynthetic process | GO:1900535 palmitic acid biosynthetic process | GO:0015937 coenzyme A biosynthetic process	GO:0005737 cytoplasm | GO:0005654 nucleoplasm | GO:0070062 extracellular exosome | GO:0005829 cytosol | GO:0005739 mitochondrion	GO:0005515 protein binding | GO:0042803 protein homodimerization activity | GO:0000062 fatty-acyl-CoA binding | GO:0052689 carboxylic ester hydrolase activity | GO:0047617 acyl-CoA hydrolase activity | GO:0016290 palmitoyl-CoA hydrolase activity	hsa00062 Fatty acid elongation	-	1.02037	-1.92892	-1.66747	31.8397	32.4883	32.9041	31.8178	16.5065	19.0946	31.8397	32.4883	32.9041	31.8178	16.5065	19.0946	2466	2564	2823	2673	1241	1502
AL031848.2	1	6393555..6394391	837	837	0	ENSG00000271746	-	antisense	-	0	-	-	-	-	-	62431.3	720888	1.75385e+06	1e-06	0.0624313	1e-06	0.469195	0.720888	1.75385	0	0.0624313	0	0.469195	0.720888	1.75385	0	1	0	8	11	28
HES2	1	complement(6412418..6424670)	12253	5407	15	ENSG00000069812	54626	protein_coding	hes family bHLH transcription factor 2	6	GO:0045892 negative regulation of transcription, DNA-templated | GO:0006351 transcription, DNA-templated	GO:0005634 nucleus	GO:0003690 double-stranded DNA binding | GO:0046983 protein dimerization activity | GO:0008134 transcription factor binding	hsa05165 Human papillomavirus infection	-	1.84007	-1.94144	-1.16072	0.0787823	0.144965	0.0622299	0.335919	0.0405793	0.0678737	0.0787823	0.144965	0.0622299	0.335919	0.0405793	0.0678737	8	15	7	37	4	7
ESPN	1	6424776..6461367	36592	6952	49	ENSG00000187017	83715	protein_coding	espin	18	GO:0030046 parallel actin filament bundle assembly | GO:0007605 sensory perception of sound | GO:0051494 negative regulation of cytoskeleton organization | GO:0007626 locomotory behavior | GO:0051491 positive regulation of filopodium assembly	GO:0005737 cytoplasm | GO:0032426 stereocilium tip | GO:0005902 microvillus | GO:0031941 filamentous actin | GO:0005903 brush border	GO:0051015 actin filament binding | GO:0017124 SH3 domain binding	-	-	1	142025	1	1e-06	1e-06	1e-06	1e-06	0.142025	1e-06	0	0	0	0	0.142025	0	0	0	0	0	18	0
MIR4252	1	complement(6429834..6429896)	63	63	0	ENSG00000265392	100422975	miRNA	microRNA 4252	0	-	-	-	-	-	1	1	1	1e-06	1e-06	1e-06	1e-06	1e-06	1e-06	0	0	0	0	0	0	0	0	0	0	0	0
AL031848.1	1	complement(6443034..6447006)	3973	351	3	ENSG00000231868	-	antisense	-	1	-	-	-	-	-	1	1	1	1e-06	1e-06	1e-06	1e-06	1e-06	1e-06	0	0	0	0	0	0	0	0	0	0	0	0
TNFRSF25	1	complement(6460786..6466195)	5410	4283	36	ENSG00000215788	8718	protein_coding	TNF receptor superfamily member 25	21	GO:0033209 tumor necrosis factor-mediated signaling pathway | GO:0043410 positive regulation of MAPK cascade | GO:0032496 response to lipopolysaccharide | GO:0042127 regulation of cell population proliferation | GO:0006955 immune response | GO:0097190 apoptotic signaling pathway | GO:0006915 apoptotic process | GO:0007275 multicellular organism development | GO:0007165 signal transduction | GO:00…	GO:0005886 plasma membrane | GO:0005576 extracellular region | GO:0005829 cytosol | GO:0005887 integral component of plasma membrane	GO:0005031 tumor necrosis factor-activated receptor activity	hsa04060 Cytokine-cytokine receptor interaction	-	-236211	2.49408	-236211	0.236211	1e-06	0.202014	1e-06	0.589129	1e-06	0.236211	0	0.202014	0	0.589129	0	19	0	18	0	46	0
PLEKHG5	1	complement(6466092..6520061)	53970	7053	39	ENSG00000171680	57449	protein_coding	pleckstrin homology and RhoGEF domain containing G5	13	GO:0007165 signal transduction | GO:0043065 positive regulation of apoptotic process | GO:0035767 endothelial cell chemotaxis | GO:0051056 regulation of small GTPase mediated signal transduction | GO:0035023 regulation of Rho protein signal transduction | GO:0043123 positive regulation of I-kappaB kinase/NF-kappaB signaling | GO:0043547 positive regulation of GTPase activity	GO:0005911 cell-cell junction | GO:0005829 cytosol | GO:0030139 endocytic vesicle | GO:0048471 perinuclear region of cytoplasm | GO:0030027 lamellipodium | GO:0005886 plasma membrane | GO:0005737 cytoplasm	GO:0005089 Rho guanyl-nucleotide exchange factor activity | GO:0005085 guanyl-nucleotide exchange factor activity | GO:0004871 obsolete signal transducer activity	hsa05200 Pathways in cancer	-	2.61699	1.37355	-1.52344	0.158541	0.414899	0.006815	0.153122	0.217763	0.104067	0.158541	0.414899	0.006815	0.153122	0.217763	0.104067	21	56	1	22	28	14
NOL9	1	complement(6521347..6554513)	33167	7271	20	ENSG00000162408	79707	protein_coding	nucleolar protein 9	5	GO:0000448 cleavage in ITS2 between 5.8S rRNA and LSU-rRNA of tricistronic rRNA transcript (SSU-rRNA, 5.8S rRNA, LSU-rRNA) | GO:0006364 rRNA processing | GO:0016310 phosphorylation | GO:0000460 maturation of 5.8S rRNA	GO:0005654 nucleoplasm | GO:0005730 nucleolus | GO:0016020 membrane	GO:0051731 polynucleotide 5'-hydroxyl-kinase activity | GO:0003723 RNA binding | GO:0005515 protein binding | GO:0005524 ATP binding	-	-	-1.59913	-13.0441	-2.20566	1.57449	0.984587	0.70076	0.0675142	0.120705	0.71384	1.57449	0.984587	0.70076	0.0675142	0.120705	0.71384	215	137	106	10	16	99
RNU6-731P	1	6540854..6540964	111	111	0	ENSG00000253022	-	snRNA	RNA, U6 small nuclear 731, pseudogene	0	-	-	-	-	-	1	1	1	1e-06	1e-06	1e-06	1e-06	1e-06	1e-06	0	0	0	0	0	0	0	0	0	0	0	0
AL591866.1	1	6547905..6548619	715	401	2	ENSG00000229519	-	processed_pseudogene	-	1	-	-	-	-	-	1	1.5047e+06	1	1e-06	1e-06	1e-06	0.489671	1.5047	1e-06	0	0	0	0.489671	1.5047	0	0	0	0	4	11	0
TAS1R1	1	6555307..6579755	24449	2764	11	ENSG00000173662	80835	protein_coding	taste 1 receptor member 1	4	GO:0050912 detection of chemical stimulus involved in sensory perception of taste | GO:0050917 sensory perception of umami taste | GO:0007186 G protein-coupled receptor signaling pathway	GO:0005886 plasma membrane | GO:0016021 integral component of membrane	GO:0004930 G protein-coupled receptor activity | GO:0046982 protein heterodimerization activity | GO:0008527 taste receptor activity	hsa04742 Taste transduction	-	1	1	1	1e-06	1e-06	0.0173908	1e-06	1e-06	1e-06	0	0	0.0173908	0	0	0	0	0	1	0	0	0
ZBTB48	1	6579994..6589280	9287	4510	23	ENSG00000204859	3104	protein_coding	zinc finger and BTB domain containing 48	8	GO:0006355 regulation of transcription, DNA-templated | GO:0006351 transcription, DNA-templated	GO:0005737 cytoplasm | GO:0005654 nucleoplasm	GO:0005515 protein binding | GO:0046872 metal ion binding | GO:0003700 DNA-binding transcription factor activity | GO:0003677 DNA binding	-	-	-1.24908	-2.07232	-1.06613	2.24322	1.7959	2.33413	2.37284	1.08247	2.10408	2.24322	1.7959	2.33413	2.37284	1.08247	2.10408	190	155	219	218	89	181
KLHL21	1	complement(6590724..6614607)	23884	6901	14	ENSG00000162413	9903	protein_coding	kelch like family member 21	6	GO:0035853 chromosome passenger complex localization to spindle midzone | GO:0016567 protein ubiquitination | GO:0032465 regulation of cytokinesis | GO:0051301 cell division	GO:0005813 centrosome | GO:0031463 Cul3-RING ubiquitin ligase complex | GO:0005737 cytoplasm	GO:0004842 ubiquitin-protein transferase activity	-	-	1.96882	-1.00494	1.58818	2.49221	4.90671	5.93451	5.49866	2.47995	3.95809	2.49221	4.90671	5.93451	5.49866	2.47995	3.95809	323	648	852	773	312	521
PHF13	1	6613731..6624030	10300	3632	6	ENSG00000116273	148479	protein_coding	PHD finger protein 13	2	GO:0007059 chromosome segregation | GO:0000278 mitotic cell cycle | GO:0016569 covalent chromatin modification | GO:0051301 cell division | GO:0007076 mitotic chromosome condensation	GO:0005634 nucleus | GO:0005654 nucleoplasm	GO:0008270 zinc ion binding | GO:0003682 chromatin binding | GO:0035064 methylated histone binding	-	-	-3.04563	-3.00142	-1.38331	7.88735	2.58973	4.72476	4.58187	2.62787	5.70179	7.88735	2.58973	4.72476	4.58187	2.62787	5.70179	538	180	357	339	174	395
THAP3	1	6624866..6635586	10721	4072	23	ENSG00000041988	90326	protein_coding	THAP domain containing 3	8	-	-	GO:0046872 metal ion binding | GO:0005515 protein binding | GO:0003677 DNA binding	-	-	1.38309	-1.15408	-1.22932	6.99586	9.6759	8.82981	10.7052	6.06186	5.69081	6.99586	9.6759	8.82981	10.7052	6.06186	5.69081	535	754	748	888	450	442
DNAJC11	1	complement(6634168..6701924)	67757	5083	39	ENSG00000007923	55735	protein_coding	DnaJ heat shock protein family (Hsp40) member C11	11	-	GO:0070062 extracellular exosome | GO:0005743 mitochondrial inner membrane | GO:0005739 mitochondrion	GO:0005515 protein binding	-	-	1.07366	-1.35942	1.07118	13.702	14.7112	10.2037	8.77876	10.0792	14.6772	13.702	14.7112	10.2037	8.77876	10.0792	14.6772	1308	1431	1079	909	934	1423
LINC01672	1	6724637..6730012	5376	2188	9	ENSG00000228750	100505887	lincRNA	-	5	-	-	-	-	-	1	1	1	1e-06	1e-06	1e-06	1e-06	1e-06	1e-06	0	0	0	0	0	0	0	0	0	0	0	0
AL591163.1	1	6767954..6770038	2085	987	3	ENSG00000284744	-	lincRNA	-	1	-	-	-	-	-	1	1	1	1e-06	1e-06	1e-06	1e-06	1e-06	1e-06	0	0	0	0	0	0	0	0	0	0	0	0
CAMTA1-DT	1	complement(6783892..6784843)	952	415	3	ENSG00000237436	-	antisense	-	1	-	-	-	-	-	3.65155e+06	2.7757e+06	2.52663e+06	1e-06	3.65155	5.55969	1.30117	2.7757	2.52663	0	3.65155	5.55969	1.30117	2.7757	2.52663	0	29	48	11	21	20
CAMTA1	1	6785454..7769706	984253	9903	56	ENSG00000171735	23261	protein_coding	calmodulin binding transcription activator 1	16	GO:0045944 positive regulation of transcription by RNA polymerase II | GO:0050885 neuromuscular process controlling balance | GO:0006366 transcription by RNA polymerase II	GO:0005634 nucleus | GO:0005737 cytoplasm	GO:0043565 sequence-specific DNA binding	-	-	-1.41476	-2.34836	-1.63984	7.72654	5.46137	5.68391	5.24951	3.29019	4.71176	7.72654	5.46137	5.68391	5.24951	3.29019	4.71176	1437	1035	1171	1059	594	890
AL590128.1	1	complement(6834333..6834618)	286	286	0	ENSG00000227950	-	processed_pseudogene	-	0	-	-	-	-	-	-4.51264	-2.31479	-31.4845	5.77152	1.27897	1.51263	1.54478	2.49332	0.183313	5.77152	1.27897	1.51263	1.54478	2.49332	0.183313	31	7	9	9	13	1
AL512330.1	1	complement(7008376..7014279)	5904	349	2	ENSG00000237365	-	antisense	-	1	-	-	-	-	-	1	1	1	1e-06	1e-06	1e-06	1e-06	1e-06	1e-06	0	0	0	0	0	0	0	0	0	0	0	0
RNU1-8P	1	7219360..7219524	165	165	0	ENSG00000207056	-	snRNA	RNA, U1 small nuclear 8, pseudogene	0	-	-	-	-	-	1	1	1	1e-06	1e-06	1e-06	1e-06	1e-06	1e-06	0	0	0	0	0	0	0	0	0	0	0	0
CAMTA1-IT1	1	7368942..7370270	1329	365	2	ENSG00000237402	-	sense_intronic	CAMTA1 intronic transcript 1	1	-	-	-	-	-	429493	300565	861823	1e-06	0.429493	1e-06	1e-06	0.300565	0.861823	0	0.429493	0	0	0.300565	0.861823	0	3	0	0	2	6
Z97987.1	1	complement(7382487..7389754)	7268	744	5	ENSG00000237728	-	antisense	-	2	-	-	-	-	-	1	1	1	1e-06	1e-06	1e-06	1e-06	1e-06	1e-06	0	0	0	0	0	0	0	0	0	0	0	0
AL365194.1	1	complement(7441096..7441554)	459	361	2	ENSG00000225126	-	antisense	-	1	-	-	-	-	-	1	1	1	1e-06	1e-06	1e-06	1e-06	1e-06	1e-06	0	0	0	0	0	0	0	0	0	0	0	0
AL359881.3	1	complement(7693124..7694844)	1721	1721	0	ENSG00000270171	-	lincRNA	-	0	-	-	-	-	-	1	1	1	1e-06	1e-06	1e-06	1e-06	1e-06	1e-06	0	0	0	0	0	0	0	0	0	0	0	0
AL359881.2	1	complement(7698303..7698872)	570	570	0	ENSG00000270035	-	lincRNA	-	0	-	-	-	-	-	1	1	1	1e-06	1e-06	1e-06	1e-06	1e-06	1e-06	0	0	0	0	0	0	0	0	0	0	0	0
AL359881.1	1	complement(7700704..7700970)	267	267	0	ENSG00000269978	-	lincRNA	-	0	-	-	-	-	-	1	1	1	1e-06	1e-06	1e-06	1e-06	1e-06	1e-06	0	0	0	0	0	0	0	0	0	0	0	0
VAMP3	1	7771296..7781432	10137	2733	8	ENSG00000049245	9341	protein_coding	vesicle associated membrane protein 3	3	GO:0070254 mucus secretion | GO:1903593 regulation of histamine secretion by mast cell | GO:0006904 vesicle docking involved in exocytosis | GO:0034446 substrate adhesion-dependent cell spreading | GO:0043001 Golgi to plasma membrane protein transport | GO:0035493 SNARE complex assembly | GO:1903531 negative regulation of secretion by cell | GO:0051024 positive regulation of immunoglobulin secret…	GO:0005886 plasma membrane | GO:0005622 intracellular | GO:0045202 synapse | GO:0055037 recycling endosome | GO:0030136 clathrin-coated vesicle | GO:0043231 intracellular membrane-bounded organelle | GO:0032588 trans-Golgi network membrane | GO:0009986 cell surface | GO:0030054 cell junction | GO:0031201 SNARE complex | GO:0030141 secretory granule | GO:0005829 cytosol | GO:0030133 transport vesi…	GO:0017075 syntaxin-1 binding | GO:0000149 SNARE binding | GO:0005484 SNAP receptor activity | GO:0005515 protein binding	hsa04130 SNARE interactions in vesicular transport | hsa04145 Phagosome	-	-1.40156	-2.69959	-2.41847	7.42301	5.29624	5.64577	2.15541	2.74968	3.06931	7.42301	5.29624	5.64577	2.15541	2.74968	3.06931	381	277	321	120	137	160
Z98884.2	1	7776383..7776775	393	393	0	ENSG00000269925	-	sense_intronic	-	0	-	-	-	-	-	1	1	1	1e-06	1e-06	1e-06	1e-06	1e-06	1e-06	0	0	0	0	0	0	0	0	0	0	0	0
PER3	1	7784320..7845177	60858	7144	38	ENSG00000049246	8863	protein_coding	period circadian regulator 3	8	GO:0032922 circadian regulation of gene expression | GO:0000122 negative regulation of transcription by RNA polymerase II | GO:0006351 transcription, DNA-templated | GO:0050821 protein stabilization | GO:0045187 regulation of circadian sleep/wake cycle, sleep	GO:0005634 nucleus | GO:0005737 cytoplasm	GO:0031625 ubiquitin protein ligase binding | GO:0019900 kinase binding | GO:0005515 protein binding	hsa04710 Circadian rhythm | hsa04713 Circadian entrainment	-	-1.51392	-3.4812	-1.37176	0.775152	0.512017	0.100927	0.261115	0.222668	0.565079	0.775152	0.512017	0.100927	0.261115	0.222668	0.565079	104	70	15	38	29	77
Z98884.1	1	complement(7810242..7827342)	17101	830	3	ENSG00000236266	-	antisense	-	1	-	-	-	-	-	1	1	1	1e-06	1e-06	1e-06	1e-06	1e-06	1e-06	0	0	0	0	0	0	0	0	0	0	0	0
UTS2	1	complement(7843083..7853512)	10430	1791	12	ENSG00000049247	10911	protein_coding	urotensin 2	3	GO:0045776 negative regulation of blood pressure | GO:0032224 positive regulation of synaptic transmission, cholinergic | GO:0007204 positive regulation of cytosolic calcium ion concentration | GO:0032967 positive regulation of collagen biosynthetic process | GO:0010841 positive regulation of circadian sleep/wake cycle, wakefulness | GO:0001666 response to hypoxia | GO:0003105 negative regulation…	GO:0005615 extracellular space | GO:0005829 cytosol | GO:0005576 extracellular region	GO:0005179 hormone activity | GO:0005102 signaling receptor binding	hsa04080 Neuroactive ligand-receptor interaction	-	1	1	1	1e-06	1e-06	1e-06	1e-06	1e-06	1e-06	0	0	0	0	0	0	0	0	0	0	0	0
TNFRSF9	1	complement(7915894..7943165)	27272	6331	16	ENSG00000049249	3604	protein_coding	TNF receptor superfamily member 9	4	GO:0006955 immune response | GO:0006915 apoptotic process | GO:0007275 multicellular organism development | GO:0033209 tumor necrosis factor-mediated signaling pathway | GO:0032496 response to lipopolysaccharide | GO:0006954 inflammatory response | GO:0008285 negative regulation of cell population proliferation | GO:0042981 regulation of apoptotic process | GO:0008625 extrinsic apoptotic signalin…	GO:0005887 integral component of plasma membrane | GO:0009897 external side of plasma membrane | GO:0005615 extracellular space	GO:0019955 cytokine binding | GO:0005031 tumor necrosis factor-activated receptor activity	hsa04060 Cytokine-cytokine receptor interaction	D09984 Urelumab	1	1	107654	1e-06	1e-06	1e-06	0.286892	1e-06	0.107654	0	0	0	0.286892	0	0.107654	0	0	0	37	0	13
AL009183.1	1	7942372..7942726	355	355	0	ENSG00000270330	-	processed_pseudogene	-	0	-	-	-	-	-	1	1	1	1e-06	1e-06	1e-06	1e-06	1e-06	1e-06	0	0	0	0	0	0	0	0	0	0	0	0
PARK7	1	7954291..7985505	31215	2397	25	ENSG00000116288	11315	protein_coding	Parkinsonism associated deglycase	10	GO:0060081 membrane hyperpolarization | GO:0032148 activation of protein kinase B activity | GO:1903384 negative regulation of hydrogen peroxide-induced neuron intrinsic apoptotic signaling pathway | GO:1903208 negative regulation of hydrogen peroxide-induced neuron death | GO:0050821 protein stabilization | GO:1901215 negative regulation of neuron death | GO:1903168 positive regulation of pyrrol…	GO:0005783 endoplasmic reticulum | GO:0016605 PML body | GO:0048471 perinuclear region of cytoplasm | GO:0005829 cytosol | GO:0045121 membrane raft | GO:0000785 chromatin | GO:0005634 nucleus | GO:0030424 axon | GO:0005747 mitochondrial respiratory chain complex I | GO:0005758 mitochondrial intermembrane space | GO:0005739 mitochondrion | GO:0098793 presynapse | GO:0005759 mitochondrial matrix | …	GO:0003729 mRNA binding | GO:0003690 double-stranded DNA binding | GO:0019899 enzyme binding | GO:0016684 oxidoreductase activity, acting on peroxide as acceptor | GO:0042802 identical protein binding | GO:0050681 androgen receptor binding | GO:0005102 signaling receptor binding | GO:0005507 copper ion binding | GO:1990381 ubiquitin-specific protease binding | GO:0003713 transcription coactivator…	hsa05012 Parkinson disease | hsa05022 Pathways of neurodegeneration - multiple diseases	-	-1.51593	-1.80008	-1.37476	178.489	117.743	116.952	137.295	99.1566	129.833	178.489	117.743	116.952	137.295	99.1566	129.833	8035	5401	5832	6704	4333	5936
RF00019_1	1	complement(7982881..7982983)	103	103	0	ENSG00000200344	-	misc_RNA	-	0	-	-	-	-	-	1	1	1	1e-06	1e-06	1e-06	1e-06	1e-06	1e-06	0	0	0	0	0	0	0	0	0	0	0	0
AL034417.4	1	7991134..8005312	14179	4116	8	ENSG00000284747	-	antisense	-	2	-	-	-	-	-	1	1	1	1e-06	1e-06	1e-06	1e-06	1e-06	1e-06	0	0	0	0	0	0	0	0	0	0	0	0
AL034417.3	1	complement(7998187..7999934)	1748	1043	2	ENSG00000284716	-	lincRNA	-	1	-	-	-	-	-	1	1	1	1e-06	1e-06	1e-06	1e-06	1e-06	1e-06	0	0	0	0	0	0	0	0	0	0	0	0
ERRFI1	1	complement(8004404..8026309)	21906	4179	12	ENSG00000116285	54206	protein_coding	ERBB receptor feedback inhibitor 1	5	GO:0036120 cellular response to platelet-derived growth factor stimulus | GO:0043589 skin morphogenesis | GO:0070373 negative regulation of ERK1 and ERK2 cascade | GO:0006950 response to stress | GO:0060428 lung epithelium development | GO:0048286 lung alveolus development | GO:1903243 negative regulation of cardiac muscle hypertrophy in response to stress | GO:0071549 cellular response to dexame…	GO:0005634 nucleus | GO:0005829 cytosol | GO:0031234 extrinsic component of cytoplasmic side of plasma membrane | GO:0005737 cytoplasm	GO:0019901 protein kinase binding | GO:0005515 protein binding | GO:0017124 SH3 domain binding | GO:0005096 GTPase activator activity | GO:0031267 small GTPase binding	-	-	-1.01898	-2.16206	-2.07358	0.624336	0.612705	1.5068	2.76048	0.288769	0.301092	0.624336	0.612705	1.5068	2.76048	0.288769	0.301092	49	49	131	235	22	24
AL034417.2	1	8026738..8122702	95965	2044	3	ENSG00000238290	-	lincRNA	-	1	-	-	-	-	-	1	1	1	1e-06	1e-06	1e-06	1e-06	1e-06	1e-06	0	0	0	0	0	0	0	0	0	0	0	0
AL034417.1	1	complement(8057245..8058463)	1219	800	2	ENSG00000232848	-	processed_pseudogene	-	1	-	-	-	-	-	1.11114	-1.11864	-1.78103	8.0536	8.94867	4.32613	2.88401	7.19946	4.52188	8.0536	8.94867	4.32613	2.88401	7.19946	4.52188	121	137	72	47	105	69
AL358876.1	1	8189824..8192770	2947	1075	4	ENSG00000229305	-	processed_pseudogene	-	1	-	-	-	-	-	1	1	1	1e-06	1e-06	1e-06	1e-06	1e-06	1e-06	0	0	0	0	0	0	0	0	0	0	0	0
LINC01714	1	8202429..8215210	12782	950	6	ENSG00000227634	-	lincRNA	-	2	-	-	-	-	-	1	1	1	1e-06	1e-06	0.101196	1e-06	1e-06	1e-06	0	0	0.101196	0	0	0	0	0	2	0	0	0
RNU1-7P	1	complement(8206434..8206597)	164	164	0	ENSG00000200975	-	snRNA	RNA, U1 small nuclear 7, pseudogene	0	-	-	-	-	-	1	1	1	1e-06	1e-06	1e-06	1e-06	1e-06	1e-06	0	0	0	0	0	0	0	0	0	0	0	0
AL358876.2	1	complement(8218190..8220529)	2340	477	2	ENSG00000233645	-	lincRNA	-	1	-	-	-	-	-	1	1	1	1e-06	1e-06	1e-06	1e-06	1e-06	1e-06	0	0	0	0	0	0	0	0	0	0	0	0
RNU6-991P	1	complement(8292157..8292263)	107	107	0	ENSG00000251977	-	snRNA	RNA, U6 small nuclear 991, pseudogene	0	-	-	-	-	-	1	1	1	1e-06	1e-06	1e-06	1e-06	1e-06	1e-06	0	0	0	0	0	0	0	0	0	0	0	0
SLC45A1	1	8317826..8344167	26342	2888	15	ENSG00000162426	50651	protein_coding	solute carrier family 45 member 1	4	GO:0008643 carbohydrate transport | GO:0055085 transmembrane transport	GO:0016021 integral component of membrane	GO:0015293 symporter activity	-	-	1	113961	1	1e-06	1e-06	0.0665764	1e-06	0.113961	1e-06	0	0	0.0665764	0	0.113961	0	0	0	4	0	6	0
RF00019_2	1	8328067..8328179	113	113	0	ENSG00000252254	-	misc_RNA	-	0	-	-	-	-	-	1	1	1	1e-06	1e-06	1e-06	1e-06	1e-06	1e-06	0	0	0	0	0	0	0	0	0	0	0	0
RERE	1	complement(8352397..8817640)	465244	11500	56	ENSG00000142599	473	protein_coding	arginine-glutamic acid dipeptide repeats	18	GO:0048755 branching morphogenesis of a nerve | GO:0006607 NLS-bearing protein import into nucleus | GO:0021930 cerebellar granule cell precursor proliferation | GO:0006351 transcription, DNA-templated | GO:0048813 dendrite morphogenesis | GO:0000122 negative regulation of transcription by RNA polymerase II | GO:0006338 chromatin remodeling | GO:0021942 radial glia guided migration of Purkinje ce…	GO:0005634 nucleus | GO:0000118 histone deacetylase complex	GO:0005515 protein binding | GO:0043565 sequence-specific DNA binding | GO:0003700 DNA-binding transcription factor activity | GO:0008270 zinc ion binding | GO:0003682 chromatin binding	-	-	-1.8261	-3.7785	-3.08956	1.67612	0.91787	0.78999	1.2806	0.443594	0.542511	1.67612	0.91787	0.78999	1.2806	0.443594	0.542511	362	202	189	300	93	119
RERE-AS1	1	8424645..8434838	10194	702	6	ENSG00000232912	-	antisense	-	2	-	-	-	-	-	1	1	1	1e-06	1e-06	1e-06	1e-06	1e-06	1e-06	0	0	0	0	0	0	0	0	0	0	0	0
RF00599_1	1	complement(8511795..8511919)	125	125	0	ENSG00000221083	-	snoRNA	-	0	-	-	-	-	-	1	1	1	1e-06	1e-06	1e-06	1e-06	1e-06	1e-06	0	0	0	0	0	0	0	0	0	0	0	0
AL096855.1	1	8512653..8513021	369	369	0	ENSG00000270282	-	processed_pseudogene	-	0	-	-	-	-	-	1	1	1	1e-06	1e-06	1e-06	1e-06	1e-06	1e-06	0	0	0	0	0	0	0	0	0	0	0	0
RPL7P11	1	8750430..8751087	658	658	0	ENSG00000234619	-	processed_pseudogene	ribosomal protein L7 pseudogene 11	0	-	-	-	-	-	1	1	1	1e-06	1e-06	1e-06	1e-06	1e-06	1e-06	0	0	0	0	0	0	0	0	0	0	0	0
RPL7P7	1	complement(8786211..8786913)	703	703	0	ENSG00000224315	-	processed_pseudogene	ribosomal protein L7 pseudogene 7	0	-	-	-	-	-	1	1	1	1e-06	1e-06	1e-06	1e-06	1e-06	1e-06	0	0	0	0	0	0	0	0	0	0	0	0
RF00019_3	1	complement(8796571..8796673)	103	103	0	ENSG00000222511	-	misc_RNA	-	0	-	-	-	-	-	1	1	1	1e-06	1e-06	1e-06	1e-06	1e-06	1e-06	0	0	0	0	0	0	0	0	0	0	0	0
AL357552.1	1	8798475..8799506	1032	415	2	ENSG00000226545	-	unprocessed_pseudogene	-	1	-	-	-	-	-	-256612	-256612	-256612	0.256612	1e-06	1e-06	1e-06	1e-06	1e-06	0.256612	0	0	0	0	0	2	0	0	0	0	0
AL357552.2	1	complement(8805860..8807051)	1192	353	2	ENSG00000228423	-	lincRNA	-	1	-	-	-	-	-	1	1	1	1e-06	1e-06	1e-06	1e-06	1e-06	1e-06	0	0	0	0	0	0	0	0	0	0	0	0
RPL23AP19	1	8831007..8831375	369	369	0	ENSG00000229716	-	processed_pseudogene	-	0	-	-	-	-	-	1	1	1	1e-06	1e-06	1e-06	1e-06	1e-06	1e-06	0	0	0	0	0	0	0	0	0	0	0	0
ENO1	1	complement(8861000..8879250)	18251	5276	46	ENSG00000074800	2023	protein_coding	enolase 1	17	GO:0045892 negative regulation of transcription, DNA-templated | GO:0061621 canonical glycolysis | GO:0006351 transcription, DNA-templated | GO:0030308 negative regulation of cell growth | GO:0000122 negative regulation of transcription by RNA polymerase II | GO:0006094 gluconeogenesis | GO:0098609 cell-cell adhesion | GO:0051099 positive regulation of binding | GO:0009615 response to virus | GO:…	GO:0005737 cytoplasm | GO:0005615 extracellular space | GO:0016020 membrane | GO:0070062 extracellular exosome | GO:0019897 extrinsic component of plasma membrane | GO:0005829 cytosol | GO:0043209 myelin sheath | GO:0005634 nucleus | GO:0031430 M band	GO:0004634 phosphopyruvate hydratase activity | GO:0003677 DNA binding | GO:0046982 protein heterodimerization activity | GO:0003714 transcription corepressor activity | GO:0098641 cadherin binding involved in cell-cell adhesion | GO:0005515 protein binding | GO:0000287 magnesium ion binding | GO:0051020 GTPase binding | GO:0003700 DNA-binding transcription factor activity	hsa00010 Glycolysis / Gluconeogenesis | hsa03018 RNA degradation | hsa04066 HIF-1 signaling pathway | hsa04820 Cytoskeleton in muscle cells	-	1.08698	-1.41321	-1.24099	1145.96	1245.63	1207.55	1200.43	810.892	923.425	1145.96	1245.63	1207.55	1200.43	810.892	923.425	113548	125767	132542	129019	77995	92928
MIR6728	1	complement(8866502..8866590)	89	89	0	ENSG00000274258	-	miRNA	-	0	-	-	-	-	-	1	1	1	1e-06	1e-06	1e-06	1e-06	1e-06	1e-06	0	0	0	0	0	0	0	0	0	0	0	0
ENO1-AS1	1	8878835..8879894	1060	456	2	ENSG00000230679	100505975	antisense	ENO1 antisense RNA 1	1	-	-	-	-	-	4.90685	17.5128	-116770	0.11677	0.572971	0.210825	0.322958	2.04496	1e-06	0.11677	0.572971	0.210825	0.322958	2.04496	0	1	5	2	3	17	0
RNU6-304P	1	complement(8883427..8883533)	107	107	0	ENSG00000201725	-	snRNA	RNA, U6 small nuclear 304, pseudogene	0	-	-	-	-	-	1	1	1	1e-06	1e-06	1e-06	1e-06	1e-06	1e-06	0	0	0	0	0	0	0	0	0	0	0	0
HMGN2P17	1	8893409..8894151	743	743	0	ENSG00000238249	-	processed_pseudogene	high mobility group nucleosomal binding domain 2 pseudogene 17	0	-	-	-	-	-	140659	1	1	1e-06	0.140659	0.646947	1e-06	1e-06	1e-06	0	0.140659	0.646947	0	0	0	0	2	10	0	0	0
AL139415.1	1	complement(8907393..8907744)	352	352	0	ENSG00000232208	-	processed_pseudogene	-	0	-	-	-	-	-	1	1	1	1e-06	1e-06	1e-06	1e-06	1e-06	1e-06	0	0	0	0	0	0	0	0	0	0	0	0
AL139415.2	1	8909742..8909904	163	163	0	ENSG00000232663	-	processed_pseudogene	-	0	-	-	-	-	-	1	1	1	1e-06	1e-06	1e-06	1e-06	1e-06	1e-06	0	0	0	0	0	0	0	0	0	0	0	0
CA6	1	8945867..8975092	29226	2662	18	ENSG00000131686	765	protein_coding	carbonic anhydrase 6	6	GO:0001580 detection of chemical stimulus involved in sensory perception of bitter taste | GO:0015701 bicarbonate transport | GO:0006730 one-carbon metabolic process	GO:0070062 extracellular exosome | GO:0005615 extracellular space | GO:0005576 extracellular region | GO:0005829 cytosol	GO:0004089 carbonate dehydratase activity | GO:0008270 zinc ion binding	hsa00910 Nitrogen metabolism	D00218 Acetazolamide | D00518 Dichlorphenamide | D00653 Dorzolamide hydrochloride | D00655 Methazolamide | D01196 Acetazolamide sodium | D01822 Clofenamide | D02441 Ethoxzolamide | D03845 Sezolamide hydrochloride | D07871 Dorzolamide	1	1	1	1e-06	1e-06	1e-06	1e-06	1e-06	1e-06	0	0	0	0	0	0	0	0	0	0	0	0
RN7SL451P	1	complement(8979576..8979874)	299	299	0	ENSG00000265141	-	misc_RNA	RNA, 7SL, cytoplasmic 451, pseudogene	0	-	-	-	-	-	1	1	1	1e-06	1e-06	1e-06	1e-06	1e-06	1e-06	0	0	0	0	0	0	0	0	0	0	0	0
SLC2A7	1	complement(9003300..9026345)	23046	1539	12	ENSG00000197241	155184	protein_coding	solute carrier family 2 member 7	1	GO:0034219 carbohydrate transmembrane transport	GO:0005886 plasma membrane | GO:0016021 integral component of membrane	GO:0051119 sugar transmembrane transporter activity	-	-	1	1	1	1e-06	1e-06	1e-06	1e-06	1e-06	1e-06	0	0	0	0	0	0	0	0	0	0	0	0
SLC2A5	1	complement(9035107..9088478)	53372	6693	30	ENSG00000142583	6518	protein_coding	solute carrier family 2 member 5	10	GO:1904659 glucose transmembrane transport | GO:0009750 response to fructose | GO:0071332 cellular response to fructose stimulus | GO:0005975 carbohydrate metabolic process | GO:0008645 hexose transmembrane transport | GO:1990539 fructose import across plasma membrane | GO:0015755 fructose transmembrane transport | GO:0003044 regulation of systemic arterial blood pressure mediated by a chemical s…	GO:0005886 plasma membrane | GO:0042383 sarcolemma | GO:0070062 extracellular exosome | GO:0016324 apical plasma membrane | GO:0005887 integral component of plasma membrane	GO:0070061 fructose binding | GO:0005355 glucose transmembrane transporter activity	hsa04973 Carbohydrate digestion and absorption	-	1	1	1	1e-06	1e-06	1e-06	1e-06	1e-06	1e-06	0	0	0	0	0	0	0	0	0	0	0	0
RF00424_1	1	9082696..9082879	184	184	0	ENSG00000252404	-	scaRNA	-	0	-	-	-	-	-	1	1	1	1e-06	1e-06	1e-06	1e-06	1e-06	1e-06	0	0	0	0	0	0	0	0	0	0	0	0
GPR157	1	complement(9100305..9129102)	28798	5304	8	ENSG00000180758	80045	protein_coding	G protein-coupled receptor 157	3	GO:0007166 cell surface receptor signaling pathway | GO:0007186 G protein-coupled receptor signaling pathway	GO:0005886 plasma membrane | GO:0016021 integral component of membrane	GO:0004930 G protein-coupled receptor activity	-	-	-1.61562	-2.13647	-2.14707	4.83881	2.99501	2.49222	2.92464	2.26486	2.25367	4.83881	2.99501	2.49222	2.92464	2.26486	2.25367	482	304	275	316	219	228
MIR34AHG	1	complement(9148011..9198906)	50896	8499	6	ENSG00000228526	-	lincRNA	-	3	-	-	-	-	-	9.81384	6.18106	11.8155	0.006265	0.0614837	1e-06	0.0404315	0.0387244	0.0740241	0.006265	0.0614837	0	0.0404315	0.0387244	0.0740241	1	10	0	7	6	12
MIR34A	1	complement(9151668..9151777)	110	110	0	ENSG00000284357	-	miRNA	-	0	-	-	-	-	-	1	1	1	1e-06	1e-06	1e-06	1e-06	1e-06	1e-06	0	0	0	0	0	0	0	0	0	0	0	0
LNCTAM34A	1	9182004..9196284	14281	1662	7	ENSG00000234546	-	lincRNA	-	3	-	-	-	-	-	1	528068	1.00944e+06	1e-06	1e-06	1e-06	1e-06	0.528068	1.00944	0	0	0	0	0.528068	1.00944	0	0	0	0	16	32
H6PD	1	9234775..9271337	36563	9321	9	ENSG00000049239	9563	protein_coding	hexose-6-phosphate dehydrogenase/glucose 1-dehydrogenase	3	GO:0006006 glucose metabolic process | GO:0006098 pentose-phosphate shunt | GO:0055114 oxidation-reduction process	GO:0005788 endoplasmic reticulum lumen	GO:0047936 glucose 1-dehydrogenase [NAD(P)] activity | GO:0050661 NADP binding | GO:0017057 6-phosphogluconolactonase activity | GO:0004345 glucose-6-phosphate dehydrogenase activity	hsa00030 Pentose phosphate pathway	-	-1.62636	-1.82857	-1.7597	1.85088	1.13805	0.881843	1.43777	1.0122	1.05181	1.85088	1.13805	0.881843	1.43777	1.0122	1.05181	324	203	171	273	172	187
SPSB1	1	9292894..9369532	76639	3389	9	ENSG00000171621	80176	protein_coding	splA/ryanodine receptor domain and SOCS box containing 1	4	GO:0000209 protein polyubiquitination | GO:0035556 intracellular signal transduction	GO:0005829 cytosol	GO:0004842 ubiquitin-protein transferase activity | GO:0005515 protein binding	-	-	1.0787	-1.19448	1.05242	5.70335	6.15218	4.87915	7.41631	4.77476	6.00233	5.70335	6.15218	4.87915	7.41631	4.77476	6.00233	363	399	344	512	295	388
BX323043.1	1	complement(9421098..9422862)	1765	1765	0	ENSG00000284652	-	lincRNA	-	0	-	-	-	-	-	1	1	1	1e-06	1e-06	1e-06	1e-06	1e-06	1e-06	0	0	0	0	0	0	0	0	0	0	0	0
LINC02606	1	complement(9425094..9440564)	15471	2623	6	ENSG00000284693	-	lincRNA	-	3	-	-	-	-	-	-121800	-5.82432	-121800	0.1218	1e-06	0.0183256	0.0561451	0.0209123	1e-06	0.1218	0	0.0183256	0.0561451	0.0209123	0	6	0	1	3	1	0
RNA5SP40	1	complement(9437669..9437778)	110	110	0	ENSG00000252956	-	rRNA_pseudogene	RNA, 5S ribosomal pseudogene 40	0	-	-	-	-	-	1	1	1	1e-06	1e-06	1e-06	1e-06	1e-06	1e-06	0	0	0	0	0	0	0	0	0	0	0	0
AL928921.1	1	complement(9501092..9503471)	2380	708	2	ENSG00000235263	-	lincRNA	-	1	-	-	-	-	-	1	1	1	1e-06	1e-06	1e-06	1e-06	1e-06	1e-06	0	0	0	0	0	0	0	0	0	0	0	0
SLC25A33	1	9539465..9585173	45709	3865	7	ENSG00000171612	84275	protein_coding	solute carrier family 25 member 33	1	GO:0006864 pyrimidine nucleotide transport | GO:1903426 regulation of reactive oxygen species biosynthetic process | GO:0032869 cellular response to insulin stimulus | GO:0034551 mitochondrial respiratory chain complex III assembly | GO:0006264 mitochondrial DNA replication | GO:0031930 mitochondria-nucleus signaling pathway | GO:1990314 cellular response to insulin-like growth factor stimulus | …	GO:0031966 mitochondrial membrane | GO:0016021 integral component of membrane | GO:0005743 mitochondrial inner membrane	GO:0015218 pyrimidine nucleotide transmembrane transporter activity | GO:0003735 structural constituent of ribosome	-	-	-1.09391	-1.3472	1.00619	5.0285	4.59682	5.74579	5.14393	3.73256	5.05963	5.0285	4.59682	5.74579	5.14393	3.73256	5.05963	365	340	462	405	263	373
AL954705.1	1	9576427..9576985	559	559	0	ENSG00000231181	-	processed_pseudogene	-	0	-	-	-	-	-	1	1	1	1e-06	1e-06	1e-06	1e-06	1e-06	1e-06	0	0	0	0	0	0	0	0	0	0	0	0
TMEM201	1	9588911..9614877	25967	6981	20	ENSG00000188807	199953	protein_coding	transmembrane protein 201	5	GO:0010761 fibroblast migration | GO:0030473 nuclear migration along microtubule	GO:0005637 nuclear inner membrane | GO:0016021 integral component of membrane | GO:0031965 nuclear membrane	GO:0051015 actin filament binding | GO:0005521 lamin binding	-	-	-1.30177	-2.49182	-1.19725	6.28499	4.82803	3.1949	3.86754	2.52225	5.24952	6.28499	4.82803	3.1949	3.86754	2.52225	5.24952	824	645	464	550	321	699
PIK3CD	1	9651732..9729114	77383	6332	41	ENSG00000171608	5293	protein_coding	phosphatidylinositol-4,5-bisphosphate 3-kinase catalytic subunit delta	8	GO:0002551 mast cell chemotaxis | GO:0006661 phosphatidylinositol biosynthetic process | GO:0001816 cytokine production | GO:0030335 positive regulation of cell migration | GO:0042110 T cell activation | GO:0046854 phosphatidylinositol phosphorylation | GO:0030593 neutrophil chemotaxis | GO:0030101 natural killer cell activation | GO:0014066 regulation of phosphatidylinositol 3-kinase signaling |…	GO:0005942 phosphatidylinositol 3-kinase complex | GO:0005886 plasma membrane | GO:0005829 cytosol | GO:0042629 mast cell granule	GO:0046934 phosphatidylinositol-4,5-bisphosphate 3-kinase activity | GO:0016303 1-phosphatidylinositol-3-kinase activity | GO:0005515 protein binding | GO:0005524 ATP binding | GO:0035004 phosphatidylinositol 3-kinase activity	hsa00562 Inositol phosphate metabolism | hsa01521 EGFR tyrosine kinase inhibitor resistance | hsa01522 Endocrine resistance | hsa01524 Platinum drug resistance | hsa04012 ErbB signaling pathway | hsa04014 Ras signaling pathway | hsa04015 Rap1 signaling pathway | hsa04024 cAMP signaling pathway | hsa04062 Chemokine signaling pathway | hsa04066 HIF-1 signaling pathway | hsa04068 FoxO signaling path…	D10189 Pictilisib | D10543 Apitolisib | D10552 Dactolisib | D10555 Duvelisib | D10560 Idelalisib | D10584 Buparlisib | D10609 Buparlisib hydrochloride | D10616 Dactolisib tosylate | D10635 Gedatolisib | D10718 Omipalisib | D10797 Copanlisib hydrochloride | D10798 Copanlisib hydrochloride hydrate | D10867 Copanlisib | D10924 Dezapelisib | D11158 Leniolisib | D11159 Leniolisib phosphate | D11267 Ne…	-1.61339	-4.0986	-1.24496	0.319549	0.198061	0.0835044	0.209321	0.0779655	0.256673	0.319549	0.198061	0.0835044	0.209321	0.0779655	0.256673	38	24	11	27	9	31
PIK3CD-AS1	1	complement(9652610..9654586)	1977	1823	2	ENSG00000179840	-	antisense	PIK3CD antisense RNA 1	1	-	-	-	-	-	1	1	1	1e-06	1e-06	1e-06	1e-06	1e-06	1e-06	0	0	0	0	0	0	0	0	0	0	0	0
AL691449.1	1	complement(9660828..9662626)	1799	421	2	ENSG00000233268	-	processed_pseudogene	-	1	-	-	-	-	-	1	1	1	1e-06	1e-06	1e-06	1e-06	1e-06	1e-06	0	0	0	0	0	0	0	0	0	0	0	0
PIK3CD-AS2	1	complement(9672426..9687555)	15130	939	3	ENSG00000231789	101929074	antisense	-	1	-	-	-	-	-	-2.75126	-2.01611	-1.53106e+06	1.53106	0.556496	0.767862	1e-06	0.759414	1e-06	1.53106	0.556496	0.767862	0	0.759414	0	27	10	15	0	13	0
CLSTN1	1	complement(9729026..9824526)	95501	5683	29	ENSG00000171603	22883	protein_coding	calsyntenin 1	6	GO:0007156 homophilic cell adhesion via plasma membrane adhesion molecules | GO:0050806 positive regulation of synaptic transmission | GO:0007155 cell adhesion | GO:0001558 regulation of cell growth | GO:0051965 positive regulation of synapse assembly	GO:0045211 postsynaptic membrane | GO:0016021 integral component of membrane | GO:0005634 nucleus | GO:0000139 Golgi membrane | GO:0009986 cell surface | GO:0005789 endoplasmic reticulum membrane | GO:0070062 extracellular exosome | GO:0030054 cell junction | GO:0042995 cell projection	GO:0005509 calcium ion binding | GO:0019894 kinesin binding | GO:0001540 amyloid-beta binding | GO:0005515 protein binding	-	-	-1.52006	-1.64914	-1.16892	31.2942	20.5875	19.1917	19.7464	18.9761	26.7719	31.2942	20.5875	19.1917	19.7464	18.9761	26.7719	3340	2239	2269	2286	1966	2902
MZT1P1	1	9780822..9781240	419	246	2	ENSG00000271264	-	processed_pseudogene	-	1	-	-	-	-	-	1	1	1	1e-06	1e-06	1e-06	1e-06	1e-06	1e-06	0	0	0	0	0	0	0	0	0	0	0	0
AL357140.3	1	complement(9826289..9828271)	1983	1983	0	ENSG00000280113	-	TEC	-	0	-	-	-	-	-	1	1	1	1e-06	1e-06	1e-06	1e-06	1e-06	1e-06	0	0	0	0	0	0	0	0	0	0	0	0
CTNNBIP1	1	complement(9848276..9910336)	62061	3339	12	ENSG00000178585	56998	protein_coding	catenin beta interacting protein 1	4	GO:0043392 negative regulation of DNA binding | GO:0043433 negative regulation of DNA-binding transcription factor activity | GO:0072201 negative regulation of mesenchymal cell proliferation | GO:0001658 branching involved in ureteric bud morphogenesis | GO:0030178 negative regulation of Wnt signaling pathway | GO:0002528 regulation of vascular permeability involved in acute inflammatory response…	GO:0005829 cytosol | GO:0005634 nucleus | GO:0005737 cytoplasm | GO:0005654 nucleoplasm	GO:0008013 beta-catenin binding | GO:0005515 protein binding | GO:0070016 armadillo repeat domain binding	hsa04310 Wnt signaling pathway	-	-1.35968	-1.56671	-1.68887	7.00072	5.14881	7.24117	8.29186	4.46841	4.14522	7.00072	5.14881	7.24117	8.29186	4.46841	4.14522	439	329	503	564	272	264
AL357140.1	1	9848318..9850154	1837	424	3	ENSG00000223989	-	antisense	-	1	-	-	-	-	-	1	1	1	1e-06	1e-06	1e-06	1e-06	1e-06	1e-06	0	0	0	0	0	0	0	0	0	0	0	0
AL357140.4	1	9900614..9908034	7421	762	3	ENSG00000285701	-	antisense	-	1	-	-	-	-	-	1	1	1	1e-06	1e-06	1e-06	1e-06	1e-06	1e-06	0	0	0	0	0	0	0	0	0	0	0	0
LZIC	1	complement(9922113..9943407)	21295	5459	16	ENSG00000162441	84328	protein_coding	leucine zipper and CTNNBIP1 domain containing	5	GO:0010212 response to ionizing radiation	-	GO:0008013 beta-catenin binding	-	-	-1.89608	-2.19532	-1.75644	1.43383	0.756209	0.695619	0.74637	0.653132	0.81633	1.43383	0.756209	0.695619	0.74637	0.653132	0.81633	147	79	79	83	65	85
AL357140.2	1	9942923..9949974	7052	440	2	ENSG00000228150	-	sense_intronic	-	1	-	-	-	-	-	1.88096	3.34803	-1.21875	1.45219	2.73151	3.60511	4.79739	4.86198	1.19154	1.45219	2.73151	3.60511	4.79739	4.86198	1.19154	12	23	33	43	39	10
NMNAT1	1	9943428..9985501	42074	4610	14	ENSG00000173614	64802	protein_coding	nicotinamide nucleotide adenylyltransferase 1	5	GO:0034628 'de novo' NAD biosynthetic process from aspartate | GO:0009435 NAD biosynthetic process | GO:0019674 NAD metabolic process | GO:1990966 ATP generation from poly-ADP-D-ribose | GO:0009611 response to wounding	GO:0005634 nucleus | GO:0005654 nucleoplasm	GO:0005515 protein binding | GO:0005524 ATP binding	hsa00760 Nicotinate and nicotinamide metabolism	-	-1.27121	-2.07306	-1.93893	1.45534	1.14485	1.2408	0.830583	0.702024	0.75059	1.45534	1.14485	1.2408	0.830583	0.702024	0.75059	126	101	119	78	59	66
RN7SKP269	1	9947318..9947636	319	319	0	ENSG00000202415	-	misc_RNA	RNA, 7SK small nuclear pseudogene 269	0	-	-	-	-	-	1	1	1	1e-06	1e-06	1e-06	1e-06	1e-06	1e-06	0	0	0	0	0	0	0	0	0	0	0	0
TMEM274P	1	complement(9950572..9960787)	10216	444	5	ENSG00000283611	-	unitary_pseudogene	-	1	-	-	-	-	-	1	1	1	1e-06	1e-06	1e-06	1e-06	1e-06	1e-06	0	0	0	0	0	0	0	0	0	0	0	0
MIR5697	1	9967381..9967458	78	78	0	ENSG00000265521	100847055	miRNA	microRNA 5697	0	-	-	-	-	-	1	1	1	1e-06	1e-06	1e-06	1e-06	1e-06	1e-06	0	0	0	0	0	0	0	0	0	0	0	0
AL603962.1	1	9983141..9984568	1428	436	2	ENSG00000241326	-	sense_intronic	-	1	-	-	-	-	-	1	1	240493	1e-06	1e-06	1e-06	1e-06	1e-06	0.240493	0	0	0	0	0	0.240493	0	0	0	0	0	2
RBP7	1	9997206..10016021	18816	862	7	ENSG00000162444	116362	protein_coding	retinol binding protein 7	2	GO:0006810 transport	GO:0005737 cytoplasm	GO:0005215 transporter activity | GO:0005515 protein binding	-	-	1.09164	-3.26015	1.1229	10.9953	12.0029	7.58384	6.77687	3.37264	12.3466	10.9953	12.0029	7.58384	6.77687	3.37264	12.3466	178	198	136	119	53	203
UBE4B	1	10032832..10181239	148408	9128	46	ENSG00000130939	10277	protein_coding	ubiquitination factor E4B	10	GO:0003222 ventricular trabecula myocardium morphogenesis | GO:0034976 response to endoplasmic reticulum stress | GO:0043161 proteasome-mediated ubiquitin-dependent protein catabolic process | GO:0008626 granzyme-mediated apoptotic signaling pathway | GO:0031175 neuron projection development | GO:0000209 protein polyubiquitination | GO:0006513 protein monoubiquitination | GO:0051865 protein autou…	GO:0005634 nucleus | GO:0000151 ubiquitin ligase complex | GO:0005737 cytoplasm	GO:0034450 ubiquitin-ubiquitin ligase activity | GO:0005524 ATP binding | GO:0051117 ATPase binding | GO:0019899 enzyme binding | GO:0016874 ligase activity	hsa04120 Ubiquitin mediated proteolysis | hsa04141 Protein processing in endoplasmic reticulum	-	-1.85447	-4.11689	-1.5512	2.77085	1.49414	0.72671	0.613082	0.673044	1.78626	2.77085	1.49414	0.72671	0.613082	0.673044	1.78626	475	261	138	114	112	311
AL590639.1	1	complement(10054445..10054781)	337	337	0	ENSG00000224340	-	processed_pseudogene	-	0	-	-	-	-	-	1	1	1	1e-06	1e-06	1e-06	1e-06	1e-06	1e-06	0	0	0	0	0	0	0	0	0	0	0	0
PGAM1P11	1	10058671..10059648	978	680	2	ENSG00000233623	-	processed_pseudogene	phosphoglycerate mutase 1 pseudogene 11	1	-	-	-	-	-	1	1	1	1e-06	1e-06	1e-06	1e-06	1e-06	1e-06	0	0	0	0	0	0	0	0	0	0	0	0
RNU6-828P	1	10163268..10163374	107	107	0	ENSG00000201746	-	snRNA	RNA, U6 small nuclear 828, pseudogene	0	-	-	-	-	-	1	1	1	1e-06	1e-06	1e-06	1e-06	1e-06	1e-06	0	0	0	0	0	0	0	0	0	0	0	0
KIF1B	1	10210805..10381603	170799	17720	70	ENSG00000054523	23095	protein_coding	kinesin family member 1B	13	GO:0030705 cytoskeleton-dependent intracellular transport | GO:0008089 anterograde axonal transport | GO:0007270 neuron-neuron synaptic transmission | GO:0007018 microtubule-based movement | GO:0007274 neuromuscular synaptic transmission | GO:0047497 mitochondrion transport along microtubule | GO:0006915 apoptotic process	GO:0005739 mitochondrion | GO:0031410 cytoplasmic vesicle | GO:0005871 kinesin complex | GO:0005875 microtubule associated complex | GO:0043005 neuron projection | GO:0030659 cytoplasmic vesicle membrane | GO:0005874 microtubule | GO:1904115 axon cytoplasm	GO:0019894 kinesin binding | GO:0003777 microtubule motor activity | GO:0016887 ATPase activity | GO:0005524 ATP binding | GO:0005515 protein binding | GO:0008017 microtubule binding	hsa04814 Motor proteins	-	-1.3311	-1.98246	-1.15958	0.435712	0.327331	0.165472	0.349057	0.219784	0.375751	0.435712	0.327331	0.165472	0.349057	0.219784	0.375751	145	111	61	126	71	127
AL358013.1	1	10227718..10227803	86	86	0	ENSG00000264881	100422970	miRNA	-	0	-	-	-	-	-	1	1	1	1e-06	1e-06	1e-06	1e-06	1e-06	1e-06	0	0	0	0	0	0	0	0	0	0	0	0
RNU6-37P	1	10298966..10299072	107	107	0	ENSG00000199562	-	snRNA	RNA, U6 small nuclear 37, pseudogene	0	-	-	-	-	-	1	1	1	1e-06	1e-06	1e-06	1e-06	1e-06	1e-06	0	0	0	0	0	0	0	0	0	0	0	0
RN7SL731P	1	10306465..10306757	293	293	0	ENSG00000264501	-	misc_RNA	RNA, 7SL, cytoplasmic 731, pseudogene	0	-	-	-	-	-	1	1	1	1e-06	1e-06	1e-06	1e-06	1e-06	1e-06	0	0	0	0	0	0	0	0	0	0	0	0
AL139424.3	1	complement(10381906..10387150)	5245	2381	6	ENSG00000284735	-	lincRNA	-	3	-	-	-	-	-	1	1	1	1e-06	1e-06	1e-06	1e-06	1e-06	1e-06	0	0	0	0	0	0	0	0	0	0	0	0
AL139424.2	1	10395416..10397432	2017	1477	8	ENSG00000284642	-	lincRNA	-	4	-	-	-	-	-	1	1	1	1e-06	1e-06	1e-06	1e-06	1e-06	1e-06	0	0	0	0	0	0	0	0	0	0	0	0
PGD	1	10398592..10420511	21920	3333	28	ENSG00000142657	5226	protein_coding	phosphogluconate dehydrogenase	10	GO:0055114 oxidation-reduction process | GO:0019521 D-gluconate metabolic process | GO:0019322 pentose biosynthetic process | GO:0006098 pentose-phosphate shunt | GO:0009051 pentose-phosphate shunt, oxidative branch	GO:0070062 extracellular exosome | GO:0005829 cytosol | GO:0005634 nucleus	GO:0004616 phosphogluconate dehydrogenase (decarboxylating) activity	hsa00030 Pentose phosphate pathway | hsa00480 Glutathione metabolism	-	-1.00726	-1.88745	-1.02506	111.143	110.342	140.758	133.365	58.8852	108.426	111.143	110.342	140.758	133.365	58.8852	108.426	6957	7038	9760	9055	3578	6893
AL139424.1	1	complement(10429881..10430677)	797	797	0	ENSG00000271989	-	antisense	-	0	-	-	-	-	-	1	68824.4	1	1e-06	1e-06	1.14592	1e-06	0.0688244	1e-06	0	0	1.14592	0	0.0688244	0	0	0	19	0	1	0
CENPS-CORT	1	10430102..10452153	22052	2244	13	ENSG00000251503	100526739	protein_coding	CENPS-CORT readthrough	5	-	-	-	hsa03460 Fanconi anemia pathway	-	-1.20425	-1.32835	-1.02882	3.70166	3.07382	3.49158	6.80341	2.78665	3.59797	3.70166	3.07382	3.49158	6.80341	2.78665	3.59797	156	132	163	311	114	154
CENPS	1	10430433..10442808	12376	1748	13	ENSG00000175279	378708	protein_coding	centromere protein S	5	GO:0031297 replication fork processing | GO:0000712 resolution of meiotic recombination intermediates | GO:0051382 kinetochore assembly | GO:0007062 sister chromatid cohesion | GO:0034080 CENP-A containing nucleosome assembly | GO:0031398 positive regulation of protein ubiquitination | GO:0006974 cellular response to DNA damage stimulus | GO:0006281 DNA repair | GO:0051301 cell division | GO:0006…	GO:0005654 nucleoplasm | GO:0043240 Fanconi anaemia nuclear complex | GO:0000777 condensed chromosome kinetochore | GO:0005829 cytosol | GO:0071821 FANCM-MHF complex	GO:0005515 protein binding | GO:0003677 DNA binding | GO:0046982 protein heterodimerization activity | GO:0003682 chromatin binding | GO:0003690 double-stranded DNA binding	hsa03460 Fanconi anemia pathway	-	-2.16777	-3.60245	-2.18852	10.1742	4.69338	6.35226	4.40907	2.82424	4.6489	10.1742	4.69338	6.35226	4.40907	2.82424	4.6489	334	157	231	157	90	155
CORT	1	10449719..10451902	2184	1130	2	ENSG00000241563	1325	protein_coding	cortistatin	1	GO:0000712 resolution of meiotic recombination intermediates | GO:0007268 chemical synaptic transmission | GO:0031297 replication fork processing | GO:0036297 interstrand cross-link repair | GO:0006312 mitotic recombination | GO:0007193 adenylate cyclase-inhibiting G protein-coupled receptor signaling pathway	GO:0005576 extracellular region | GO:0071821 FANCM-MHF complex | GO:0043240 Fanconi anaemia nuclear complex | GO:0005615 extracellular space	GO:0001664 G protein-coupled receptor binding | GO:0005184 neuropeptide hormone activity | GO:0003690 double-stranded DNA binding | GO:0003682 chromatin binding	hsa04080 Neuroactive ligand-receptor interaction	-	1	97085	3.20133e+06	1e-06	1e-06	2.46721	0.173768	0.097085	3.20133	0	0	2.46721	0.173768	0.097085	3.20133	0	0	58	4	2	69
DFFA	1	complement(10456522..10472529)	16008	6625	11	ENSG00000160049	1676	protein_coding	DNA fragmentation factor subunit alpha	3	GO:0043065 positive regulation of apoptotic process | GO:0006309 apoptotic DNA fragmentation | GO:1902511 negative regulation of apoptotic DNA fragmentation | GO:1900118 negative regulation of execution phase of apoptosis | GO:0070242 thymocyte apoptotic process	GO:0000790 nuclear chromatin | GO:0005737 cytoplasm | GO:0005811 lipid droplet | GO:0005654 nucleoplasm | GO:0005829 cytosol | GO:0005634 nucleus	GO:0005515 protein binding	hsa04210 Apoptosis	-	-1.16002	-2.07203	-1.52642	14.4108	12.4229	10.0345	10.6108	6.95495	9.44092	14.4108	12.4229	10.0345	10.6108	6.95495	9.44092	1793	1575	1383	1432	840	1193
AL354956.1	1	10458555..10459338	784	467	2	ENSG00000203469	-	antisense	-	1	-	-	-	-	-	1	1	1	1e-06	1e-06	1e-06	1e-06	1e-06	1e-06	0	0	0	0	0	0	0	0	0	0	0	0
PEX14	1	10472288..10630758	158471	2932	16	ENSG00000142655	5195	protein_coding	peroxisomal biogenesis factor 14	4	GO:0044721 protein import into peroxisome matrix, substrate release | GO:0045892 negative regulation of transcription, DNA-templated | GO:0036250 peroxisome transport along microtubule | GO:0016558 protein import into peroxisome matrix | GO:0032091 negative regulation of protein binding | GO:1901094 negative regulation of protein homotetramerization | GO:0034453 microtubule anchoring | GO:0043433…	GO:0043231 intracellular membrane-bounded organelle | GO:0016020 membrane | GO:0005730 nucleolus | GO:0005622 intracellular | GO:0005778 peroxisomal membrane | GO:0005777 peroxisome | GO:0005634 nucleus | GO:0016021 integral component of membrane	GO:0005102 signaling receptor binding | GO:0047485 protein N-terminus binding | GO:0003714 transcription corepressor activity | GO:0008017 microtubule binding | GO:0048487 beta-tubulin binding | GO:0005515 protein binding	hsa04146 Peroxisome	-	-1.07588	-1.18538	1.00039	11.3322	10.533	9.50871	11.6864	9.56	11.3367	11.3322	10.533	9.50871	11.6864	9.56	11.3367	624	591	580	698	511	634
RN7SL614P	1	10616836..10617115	280	280	0	ENSG00000243267	-	misc_RNA	RNA, 7SL, cytoplasmic 614, pseudogene	0	-	-	-	-	-	1	1	1	1e-06	1e-06	1e-06	1e-06	1e-06	1e-06	0	0	0	0	0	0	0	0	0	0	0	0
CASZ1	1	complement(10636604..10796650)	160047	11336	36	ENSG00000130940	54897	protein_coding	castor zinc finger 1	9	GO:0006351 transcription, DNA-templated | GO:0007417 central nervous system development | GO:0045664 regulation of neuron differentiation | GO:0006355 regulation of transcription, DNA-templated	GO:0005654 nucleoplasm | GO:0043231 intracellular membrane-bounded organelle | GO:0005737 cytoplasm | GO:0005634 nucleus	GO:0003677 DNA binding | GO:0046872 metal ion binding	-	-	-6.1141	-56365.9	-1.74108	0.0563659	0.009219	0.122969	0.0433041	1e-06	0.0323741	0.0563659	0.009219	0.122969	0.0433041	0	0.0323741	12	2	29	10	0	7
AL139423.1	1	10639241..10654333	15093	7923	2	ENSG00000272078	-	antisense	-	1	-	-	-	-	-	1	1	1	1e-06	1e-06	1e-06	1e-06	1e-06	1e-06	0	0	0	0	0	0	0	0	0	0	0	0
HSPE1P24	1	10895761..10895998	238	238	0	ENSG00000225158	-	processed_pseudogene	heat shock protein family E (Hsp10) member 1 pseudogene 24	0	-	-	-	-	-	1	1	1	1e-06	1e-06	1e-06	1e-06	1e-06	1e-06	0	0	0	0	0	0	0	0	0	0	0	0
C1orf127	1	complement(10946471..10982037)	35567	3573	22	ENSG00000175262	148345	protein_coding	chromosome 1 open reading frame 127	5	-	-	-	-	-	1	1	1	1e-06	1e-06	1e-06	1e-06	1e-06	1e-06	0	0	0	0	0	0	0	0	0	0	0	0
CFL1P6	1	complement(10990978..10991797)	820	494	2	ENSG00000215785	-	processed_pseudogene	cofilin 1 pseudogene 6	1	-	-	-	-	-	740455	1	1	1e-06	0.740455	1e-06	1e-06	1e-06	1e-06	0	0.740455	0	0	0	0	0	7	0	0	0	0
TARDBP	1	11012344..11026420	14077	6071	72	ENSG00000120948	23435	protein_coding	TAR DNA binding protein	32	GO:0030264 nuclear fragmentation involved in apoptotic nuclear change | GO:0043922 negative regulation by host of viral transcription | GO:0008380 RNA splicing | GO:0006366 transcription by RNA polymerase II | GO:0010629 negative regulation of gene expression | GO:0001933 negative regulation of protein phosphorylation | GO:0070935 3'-UTR-mediated mRNA stabilization | GO:0034976 response to endopl…	GO:0005634 nucleus | GO:0005726 perichromatin fibrils | GO:0005654 nucleoplasm | GO:0016607 nuclear speck | GO:0005737 cytoplasm	GO:0000166 nucleotide binding | GO:0005515 protein binding | GO:0003700 DNA-binding transcription factor activity | GO:0003723 RNA binding | GO:0042802 identical protein binding | GO:0003690 double-stranded DNA binding | GO:0003730 mRNA 3'-UTR binding	hsa03015 mRNA surveillance pathway | hsa05014 Amyotrophic lateral sclerosis | hsa05022 Pathways of neurodegeneration - multiple diseases	-	-1.68595	-5.23039	-4.20101	7.18321	4.26062	2.42281	3.9055	1.37336	1.70988	7.18321	4.26062	2.42281	3.9055	1.37336	1.70988	819	495	306	483	152	198
AL109811.3	1	11012662..11030528	17867	2205	20	ENSG00000277726	-	protein_coding	-	5	-	-	-	-	-	1	24876.7	1	1e-06	1e-06	1e-06	1e-06	0.0248767	1e-06	0	0	0	0	0.0248767	0	0	0	0	0	1	0
MASP2	1	complement(11026523..11047233)	20711	4251	16	ENSG00000009724	10747	protein_coding	mannan binding lectin serine peptidase 2	4	GO:0006956 complement activation | GO:0006958 complement activation, classical pathway | GO:0006508 proteolysis | GO:0001867 complement activation, lectin pathway	GO:0070062 extracellular exosome | GO:0005576 extracellular region	GO:0001855 complement component C4b binding | GO:0004252 serine-type endopeptidase activity | GO:0008233 peptidase activity | GO:0005515 protein binding | GO:0048306 calcium-dependent protein binding | GO:0005509 calcium ion binding	hsa04610 Complement and coagulation cascades | hsa05150 Staphylococcus aureus infection | hsa05171 Coronavirus disease - COVID-19	D11531 Narsoplimab	1	1	49332	1e-06	1e-06	1e-06	0.0577388	1e-06	0.049332	0	0	0	0.0577388	0	0.049332	0	0	0	5	0	4
AL109811.2	1	11029659..11030528	870	651	2	ENSG00000271895	-	antisense	-	1	-	-	-	-	-	-1.63585e+06	-1.63585e+06	-6.77086	1.63585	1e-06	1e-06	1.05569	1e-06	0.241602	1.63585	0	0	1.05569	0	0.241602	20	0	0	14	0	3
SRM	1	complement(11054584..11060020)	5437	1894	17	ENSG00000116649	6723	protein_coding	spermidine synthase	6	GO:0008295 spermidine biosynthetic process | GO:0006595 polyamine metabolic process	GO:0005829 cytosol	GO:0042803 protein homodimerization activity | GO:0005515 protein binding	hsa00270 Cysteine and methionine metabolism | hsa00330 Arginine and proline metabolism | hsa00480 Glutathione metabolism	-	1.65282	-1.3802	1.29173	188.192	311.047	249.756	295.341	136.351	243.093	188.192	311.047	249.756	295.341	136.351	243.093	6694	11274	9841	11395	4708	8782
EXOSC10	1	complement(11066618..11099869)	33252	5991	46	ENSG00000171824	5394	protein_coding	exosome component 10	11	GO:0000184 nuclear-transcribed mRNA catabolic process, nonsense-mediated decay | GO:0000460 maturation of 5.8S rRNA | GO:0071028 nuclear mRNA surveillance | GO:0090503 RNA phosphodiester bond hydrolysis, exonucleolytic | GO:0071044 histone mRNA catabolic process | GO:0071035 nuclear polyadenylation-dependent rRNA catabolic process | GO:0009048 dosage compensation by inactivation of X chromosome |…	GO:0005634 nucleus | GO:0005737 cytoplasm | GO:0016020 membrane | GO:0005730 nucleolus | GO:0005654 nucleoplasm | GO:0000176 nuclear exosome (RNase complex) | GO:0035327 transcriptionally active chromatin	GO:0000166 nucleotide binding | GO:0005515 protein binding | GO:0000175 3'-5'-exoribonuclease activity | GO:0004532 exoribonuclease activity	hsa03018 RNA degradation	-	-1.41635	-4.72242	-3.07249	3.19962	2.25906	1.30781	2.21235	0.677537	1.04138	3.19962	2.25906	1.30781	2.21235	0.677537	1.04138	360	259	163	270	74	119
AL109811.1	1	11068471..11073097	4627	2682	2	ENSG00000226849	-	antisense	-	1	-	-	-	-	-	-99267.3	-99267.3	-99267.3	0.0992673	1e-06	1e-06	1e-06	1e-06	1e-06	0.0992673	0	0	0	0	0	5	0	0	0	0	0
EXOSC10-AS1	1	11099675..11102100	2426	536	4	ENSG00000230337	101929136	antisense	-	2	-	-	-	-	-	-1.44063	1.05529	-2.08204	4.073	2.82723	2.51102	2.83914	4.29819	1.95625	4.073	2.82723	2.51102	2.83914	4.29819	1.95625	41	29	28	31	42	20
MTOR	1	complement(11106535..11262507)	155973	12119	70	ENSG00000198793	2475	protein_coding	mechanistic target of rapamycin kinase	7	GO:0048714 positive regulation of oligodendrocyte differentiation | GO:0014736 negative regulation of muscle atrophy | GO:0032868 response to insulin | GO:0014042 positive regulation of neuron maturation | GO:0009791 post-embryonic development | GO:0006468 protein phosphorylation | GO:0090559 regulation of membrane permeability | GO:0003179 heart valve morphogenesis | GO:0007569 cell aging | GO:0…	GO:0005634 nucleus | GO:0005764 lysosome | GO:0016605 PML body | GO:0030425 dendrite | GO:0005829 cytosol | GO:0031932 TORC2 complex | GO:0043025 neuronal cell body | GO:0005741 mitochondrial outer membrane | GO:0005789 endoplasmic reticulum membrane | GO:0005654 nucleoplasm | GO:0016020 membrane | GO:0005942 phosphatidylinositol 3-kinase complex | GO:0000139 Golgi membrane | GO:0012505 endomembr…	GO:0005515 protein binding | GO:0005524 ATP binding | GO:0016301 kinase activity | GO:0004674 protein serine/threonine kinase activity | GO:0004672 protein kinase activity | GO:0019901 protein kinase binding | GO:0043022 ribosome binding | GO:0051219 phosphoprotein binding | GO:0019904 protein domain specific binding	hsa01521 EGFR tyrosine kinase inhibitor resistance | hsa01522 Endocrine resistance | hsa04012 ErbB signaling pathway | hsa04066 HIF-1 signaling pathway | hsa04072 Phospholipase D signaling pathway | hsa04136 Autophagy - other | hsa04140 Autophagy - animal | hsa04150 mTOR signaling pathway | hsa04151 PI3K-Akt signaling pathway | hsa04152 AMPK signaling pathway | hsa04211 Longevity regulating pathw…	D00753 Sirolimus | D02714 Everolimus | D06068 Temsirolimus | D06669 Zotarolimus | D08900 Ridaforolimus | D10076 Olcorolimus | D10543 Apitolisib | D10552 Dactolisib | D10616 Dactolisib tosylate | D10635 Gedatolisib | D10718 Omipalisib | D11440 Bimiralisib | D11501 Samotolisib | D11663 Onatasertib | D11727 Voxtalisib | D11869 Paxalisib	-1.05836	-2.345	-1.33146	0.94464	0.892547	0.479928	0.826328	0.402832	0.709475	0.94464	0.892547	0.479928	0.826328	0.402832	0.709475	215	207	121	204	89	164
MTOR-AS1	1	11143898..11149537	5640	763	5	ENSG00000225602	100873935	antisense	MTOR antisense RNA 1	2	-	-	-	-	-	1	1	1	1e-06	1e-06	1e-06	1e-06	1e-06	1e-06	0	0	0	0	0	0	0	0	0	0	0	0
RNU6-537P	1	11152350..11152452	103	103	0	ENSG00000253086	-	snRNA	RNA, U6 small nuclear 537, pseudogene	0	-	-	-	-	-	1	1	1	1e-06	1e-06	1e-06	1e-06	1e-06	1e-06	0	0	0	0	0	0	0	0	0	0	0	0
ANGPTL7	1	11189355..11195981	6627	2224	8	ENSG00000171819	10218	protein_coding	angiopoietin like 7	2	GO:0006979 response to oxidative stress	GO:0005576 extracellular region	-	-	-	1	1	1	1e-06	1e-06	1e-06	1e-06	1e-06	1e-06	0	0	0	0	0	0	0	0	0	0	0	0
RNU6-291P	1	11226254..11226360	107	107	0	ENSG00000207451	-	snRNA	RNA, U6 small nuclear 291, pseudogene	0	-	-	-	-	-	1	1	1	1e-06	1e-06	1e-06	1e-06	1e-06	1e-06	0	0	0	0	0	0	0	0	0	0	0	0
RPL39P6	1	11232963..11233112	150	150	0	ENSG00000238173	-	processed_pseudogene	ribosomal protein L39 pseudogene 6	0	-	-	-	-	-	1	1	1	1e-06	1e-06	1e-06	1e-06	1e-06	1e-06	0	0	0	0	0	0	0	0	0	0	0	0
UBIAD1	1	11273206..11296049	22844	5082	11	ENSG00000120942	29914	protein_coding	UbiA prenyltransferase domain containing 1	4	GO:0009234 menaquinone biosynthetic process | GO:0098869 cellular oxidant detoxification | GO:0042371 vitamin K biosynthetic process | GO:0042373 vitamin K metabolic process | GO:0006744 ubiquinone biosynthetic process	GO:0016020 membrane | GO:0005737 cytoplasm | GO:0005789 endoplasmic reticulum membrane | GO:0005783 endoplasmic reticulum | GO:0005634 nucleus | GO:0031966 mitochondrial membrane | GO:0030173 integral component of Golgi membrane	GO:0005515 protein binding | GO:0004659 prenyltransferase activity | GO:0016209 antioxidant activity	-	-	-1.16319	-1.22723	1.21462	10.2261	8.79142	8.48428	8.88674	8.33266	12.4209	10.2261	8.79142	8.48428	8.88674	8.33266	12.4209	976	855	897	920	772	1204
UBE2V2P3	1	complement(11278616..11279351)	736	437	2	ENSG00000238199	-	processed_pseudogene	ubiquitin conjugating enzyme E2 V2 pseudogene 3	1	-	-	-	-	-	1	1	1	1e-06	1e-06	1e-06	1e-06	1e-06	1e-06	0	0	0	0	0	0	0	0	0	0	0	0
AL031291.1	1	complement(11311734..11319093)	7360	742	4	ENSG00000284646	-	lincRNA	-	1	-	-	-	-	-	1	1	1	1e-06	1e-06	1e-06	1e-06	1e-06	1e-06	0	0	0	0	0	0	0	0	0	0	0	0
MTCYBP45	1	complement(11425257..11425821)	565	565	0	ENSG00000224338	-	processed_pseudogene	-	0	-	-	-	-	-	1	1	1	1e-06	1e-06	1e-06	1e-06	1e-06	1e-06	0	0	0	0	0	0	0	0	0	0	0	0
DISP3	1	11479155..11537551	58397	6120	25	ENSG00000204624	57540	protein_coding	dispatched RND transporter family member 3	3	-	-	-	-	-	-1.01898	1.37355	-26101.5	0.0261015	0.0256152	1e-06	0.0401059	0.0358517	1e-06	0.0261015	0.0256152	0	0.0401059	0.0358517	0	3	3	0	5	4	0
AL590989.1	1	complement(11500803..11502016)	1214	1051	2	ENSG00000285833	-	antisense	-	1	-	-	-	-	-	1	1	1	1e-06	1e-06	1e-06	1e-06	1e-06	1e-06	0	0	0	0	0	0	0	0	0	0	0	0
LINC01647	1	11609531..11613355	3825	1285	3	ENSG00000235643	101929181	lincRNA	-	1	-	-	-	-	-	1	1	1	1e-06	1e-06	1e-06	1e-06	1e-06	1e-06	0	0	0	0	0	0	0	0	0	0	0	0
AL031731.1	1	11623558..11643416	19859	2094	2	ENSG00000284708	-	antisense	-	1	-	-	-	-	-	1	157172	1	1e-06	1e-06	1e-06	1e-06	0.157172	1e-06	0	0	0	0	0.157172	0	0	0	0	0	6	0
FBXO2	1	complement(11637018..11655785)	18768	3163	19	ENSG00000116661	26232	protein_coding	F-box protein 2	6	GO:0030433 ubiquitin-dependent ERAD pathway | GO:0006508 proteolysis | GO:0006464 cellular protein modification process | GO:0008285 negative regulation of cell population proliferation | GO:0000209 protein polyubiquitination | GO:0031396 regulation of protein ubiquitination | GO:0006516 glycoprotein catabolic process | GO:0016567 protein ubiquitination | GO:0031146 SCF-dependent proteasomal ubiq…	GO:0019005 SCF ubiquitin ligase complex | GO:0005783 endoplasmic reticulum | GO:0005829 cytosol | GO:0043197 dendritic spine | GO:0031090 organelle membrane | GO:0070062 extracellular exosome	GO:0005515 protein binding | GO:0030246 carbohydrate binding | GO:0004842 ubiquitin-protein transferase activity | GO:0001540 amyloid-beta binding	hsa04120 Ubiquitin mediated proteolysis | hsa04141 Protein processing in endoplasmic reticulum	-	6.47704	3.91462	-2.53907	0.0841716	0.545183	0.410319	0.791517	0.3295	0.0331505	0.0841716	0.545183	0.410319	0.791517	0.3295	0.0331505	5	33	27	51	19	2
FBXO44	1	11654375..11663327	8953	3527	25	ENSG00000132879	93611	protein_coding	F-box protein 44	9	-	GO:0019005 SCF ubiquitin ligase complex	GO:0005515 protein binding	-	-	-1.07721	1.89327	1.25072	0.558587	0.51855	1.02215	2.26867	1.05756	0.698638	0.558587	0.51855	1.02215	2.26867	1.05756	0.698638	37	35	75	163	68	47
FBXO6	1	11664200..11674354	10155	1735	10	ENSG00000116663	26270	protein_coding	F-box protein 6	3	GO:0006986 response to unfolded protein | GO:0006281 DNA repair | GO:0000209 protein polyubiquitination | GO:0000077 DNA damage checkpoint | GO:0031146 SCF-dependent proteasomal ubiquitin-dependent protein catabolic process | GO:0006516 glycoprotein catabolic process | GO:0030433 ubiquitin-dependent ERAD pathway | GO:0006508 proteolysis	GO:0005829 cytosol | GO:0044322 endoplasmic reticulum quality control compartment | GO:0019005 SCF ubiquitin ligase complex | GO:0005737 cytoplasm	GO:0005515 protein binding | GO:0030246 carbohydrate binding | GO:0004842 ubiquitin-protein transferase activity | GO:0061630 ubiquitin protein ligase activity	hsa04141 Protein processing in endoplasmic reticulum	-	1.17764	-1.94144	-2.53907	0.306899	0.361418	0.249345	0.254643	0.158078	0.12087	0.306899	0.361418	0.249345	0.254643	0.158078	0.12087	10	12	9	9	5	4
MAD2L2	1	complement(11674480..11691650)	17171	3324	27	ENSG00000116670	10459	protein_coding	mitotic arrest deficient 2 like 2	9	GO:0042772 DNA damage response, signal transduction resulting in transcription | GO:0000122 negative regulation of transcription by RNA polymerase II | GO:0006351 transcription, DNA-templated | GO:0010944 negative regulation of transcription by competitive promoter binding | GO:0033138 positive regulation of peptidyl-serine phosphorylation | GO:0090090 negative regulation of canonical Wnt signali…	GO:0005737 cytoplasm | GO:0005819 spindle | GO:0005654 nucleoplasm | GO:0005680 anaphase-promoting complex | GO:0005634 nucleus	GO:0005515 protein binding | GO:0001102 RNA polymerase II activating transcription factor binding | GO:0008432 JUN kinase binding	hsa04110 Cell cycle | hsa04114 Oocyte meiosis | hsa04914 Progesterone-mediated oocyte maturation | hsa05100 Bacterial invasion of epithelial cells	-	-1.04691	-2.26343	-1.68617	99.0932	94.6532	122.137	129.754	43.7801	58.7681	99.0932	94.6532	122.137	129.754	43.7801	58.7681	6186	6021	8446	8786	2653	3726
DRAXIN	1	11691710..11725857	34148	7365	7	ENSG00000162490	374946	protein_coding	dorsal inhibitory axon guidance protein	1	GO:0007411 axon guidance | GO:0030517 negative regulation of axon extension | GO:0021516 dorsal spinal cord development | GO:0021528 commissural neuron differentiation in spinal cord | GO:0043524 negative regulation of neuron apoptotic process | GO:0030900 forebrain development | GO:0016055 Wnt signaling pathway | GO:0090090 negative regulation of canonical Wnt signaling pathway	GO:0005576 extracellular region	GO:0005515 protein binding	-	-	1	14895.6	1	1e-06	1e-06	1e-06	0.053322	0.0148956	1e-06	0	0	0	0.053322	0.0148956	0	0	0	0	8	2	0
AGTRAP	1	11736084..11754802	18719	2435	35	ENSG00000177674	57085	protein_coding	angiotensin II receptor associated protein	14	GO:0038166 angiotensin-activated signaling pathway | GO:0001666 response to hypoxia | GO:0008217 regulation of blood pressure	GO:0005938 cell cortex | GO:0016021 integral component of membrane | GO:0043231 intracellular membrane-bounded organelle | GO:0000139 Golgi membrane | GO:0005886 plasma membrane | GO:0005737 cytoplasm | GO:0005654 nucleoplasm | GO:0030659 cytoplasmic vesicle membrane | GO:0005789 endoplasmic reticulum membrane	GO:0004945 angiotensin type II receptor activity | GO:0005515 protein binding	-	-	1.8785	1.72521	2.0493	14.5199	27.2756	26.4325	30.4617	25.0499	29.7556	14.5199	27.2756	26.4325	30.4617	25.0499	29.7556	664	1271	1339	1511	1112	1382
C1orf167	1	11761787..11789585	27799	6499	36	ENSG00000215910	284498	protein_coding	chromosome 1 open reading frame 167	7	-	-	-	-	-	3.72921	5.56288	1.57538	0.0409655	0.152769	0.0591699	0.0604272	0.227886	0.0645362	0.0409655	0.152769	0.0591699	0.0604272	0.227886	0.0645362	5	19	8	8	27	8
AL953897.1	1	complement(11777077..11779619)	2543	1868	3	ENSG00000177553	-	antisense	-	1	-	-	-	-	-	1	1	1	1e-06	1e-06	1e-06	1e-06	1e-06	1e-06	0	0	0	0	0	0	0	0	0	0	0	0
MTHFR	1	complement(11785723..11806920)	21198	11978	50	ENSG00000177000	4524	protein_coding	methylenetetrahydrofolate reductase	19	GO:0055114 oxidation-reduction process | GO:0035999 tetrahydrofolate interconversion | GO:0070829 heterochromatin maintenance | GO:0031060 regulation of histone methylation | GO:0046500 S-adenosylmethionine metabolic process | GO:0001666 response to hypoxia | GO:0008015 blood circulation | GO:0051593 response to folic acid | GO:0006520 cellular amino acid metabolic process | GO:0050667 homocystei…	GO:0005829 cytosol | GO:0043005 neuron projection	GO:0050660 flavin adenine dinucleotide binding | GO:0050661 NADP binding | GO:0072341 modified amino acid binding	hsa00670 One carbon pool by folate | hsa01523 Antifolate resistance | hsa04981 Folate transport and metabolism	-	-1.11162	1.0179	-1.6728	0.746827	0.671837	0.778529	1.12704	0.760194	0.446453	0.746827	0.671837	0.778529	1.12704	0.760194	0.446453	168	154	194	275	166	102
CLCN6	1	11806096..11848079	41984	8173	46	ENSG00000011021	1185	protein_coding	chloride voltage-gated channel 6	10	GO:0034220 ion transmembrane transport | GO:1903959 regulation of anion transmembrane transport | GO:0006821 chloride transport | GO:0006884 cell volume homeostasis | GO:0009612 response to mechanical stimulus | GO:1902476 chloride transmembrane transport | GO:0007165 signal transduction	GO:0005765 lysosomal membrane | GO:0010008 endosome membrane | GO:0016021 integral component of membrane	GO:0005524 ATP binding | GO:0031404 chloride ion binding | GO:0015297 antiporter activity | GO:0005247 voltage-gated chloride channel activity	-	-	-1.57479	-1.53509	1.10045	0.443019	0.281319	0.452863	0.786827	0.288594	0.487519	0.443019	0.281319	0.452863	0.786827	0.288594	0.487519	68	44	77	131	43	76
RF02156	1	11843812..11843984	173	173	0	ENSG00000276470	-	misc_RNA	-	0	-	-	-	-	-	1	1	1	1e-06	1e-06	1e-06	1e-06	1e-06	1e-06	0	0	0	0	0	0	0	0	0	0	0	0
RF02157	1	11845549..11845697	149	149	0	ENSG00000278852	-	misc_RNA	-	0	-	-	-	-	-	1	1	1	1e-06	1e-06	1e-06	1e-06	1e-06	1e-06	0	0	0	0	0	0	0	0	0	0	0	0
NPPA	1	complement(11845709..11848345)	2637	1120	7	ENSG00000175206	4878	protein_coding	natriuretic peptide A	3	GO:0060372 regulation of atrial cardiac muscle cell membrane repolarization | GO:0006367 transcription initiation from RNA polymerase II promoter | GO:0007565 female pregnancy | GO:0044267 cellular protein metabolic process | GO:0032868 response to insulin | GO:1903815 negative regulation of collecting lymphatic vessel constriction | GO:0001666 response to hypoxia | GO:0010460 positive regulation…	GO:0042629 mast cell granule | GO:0048471 perinuclear region of cytoplasm | GO:0005615 extracellular space | GO:0005634 nucleus | GO:0005576 extracellular region	GO:0005515 protein binding | GO:0005184 neuropeptide hormone activity | GO:0005102 signaling receptor binding | GO:0051428 peptide hormone receptor binding	hsa04022 cGMP-PKG signaling pathway | hsa04024 cAMP signaling pathway | hsa04066 HIF-1 signaling pathway | hsa04081 Hormone signaling | hsa04270 Vascular smooth muscle contraction | hsa04714 Thermogenesis | hsa04921 Oxytocin signaling pathway | hsa04923 Regulation of lipolysis in adipocytes | hsa04924 Renin secretion | hsa04925 Aldosterone synthesis and secretion | hsa05143 African trypanosomiasis	-	1	1	1	1e-06	1e-06	1e-06	1e-06	1e-06	1e-06	0	0	0	0	0	0	0	0	0	0	0	0
RF02158	1	11847442..11847549	108	108	0	ENSG00000275915	-	misc_RNA	-	0	-	-	-	-	-	1	1	1	1e-06	1e-06	1e-06	1e-06	1e-06	1e-06	0	0	0	0	0	0	0	0	0	0	0	0
NPPB	1	complement(11857464..11858945)	1482	708	3	ENSG00000120937	4879	protein_coding	natriuretic peptide B	1	GO:0035815 positive regulation of renal sodium excretion | GO:0035810 positive regulation of urine volume | GO:0006182 cGMP biosynthetic process | GO:0030308 negative regulation of cell growth | GO:0007166 cell surface receptor signaling pathway | GO:0016525 negative regulation of angiogenesis | GO:0043114 regulation of vascular permeability | GO:0008217 regulation of blood pressure | GO:0007168 …	GO:0005615 extracellular space | GO:0005576 extracellular region	GO:0005102 signaling receptor binding | GO:0005515 protein binding | GO:0005179 hormone activity	hsa04022 cGMP-PKG signaling pathway | hsa04081 Hormone signaling | hsa04270 Vascular smooth muscle contraction | hsa04714 Thermogenesis	-	1	1	1	1e-06	1e-06	1e-06	1e-06	1e-06	1e-06	0	0	0	0	0	0	0	0	0	0	0	0
AL021155.1	1	11877770..11880406	2637	2637	0	ENSG00000224904	-	processed_pseudogene	-	0	-	-	-	-	-	1	1	1	1e-06	1e-06	1e-06	1e-06	1e-06	1e-06	0	0	0	0	0	0	0	0	0	0	0	0
AL021155.2	1	11908147..11913232	5086	737	3	ENSG00000285646	-	lincRNA	-	2	-	-	-	-	-	1	1	1	1e-06	1e-06	0.195664	0.333036	1e-06	1e-06	0	0	0.195664	0.333036	0	0	0	0	3	5	0	0
RNU5E-1	1	11908152..11908271	120	120	0	ENSG00000199347	26829	snRNA	RNA, U5E small nuclear 1	0	-	-	-	hsa03040 Spliceosome	-	1	1	1	1e-06	1e-06	1e-06	1e-06	1e-06	1e-06	0	0	0	0	0	0	0	0	0	0	0	0
RNU5E-4P	1	complement(11909808..11909927)	120	120	0	ENSG00000201801	-	snRNA	RNA, U5E small nuclear 4, pseudogene	0	-	-	-	-	-	1	1	1	1e-06	1e-06	1e-06	1e-06	1e-06	1e-06	0	0	0	0	0	0	0	0	0	0	0	0
KIAA2013	1	complement(11919591..11926428)	6838	3281	8	ENSG00000116685	90231	protein_coding	KIAA2013	3	-	GO:0016021 integral component of membrane | GO:0016020 membrane	-	-	-	1.32101	1.29813	1.45207	29.2607	38.6537	32.9196	30.1031	37.9842	42.4885	29.2607	38.6537	32.9196	30.1031	37.9842	42.4885	1803	2427	2247	2012	2272	2659
PLOD1	1	11934205..11975538	41334	5320	36	ENSG00000083444	5351	protein_coding	procollagen-lysine,2-oxoglutarate 5-dioxygenase 1	9	GO:0032870 cellular response to hormone stimulus | GO:0017185 peptidyl-lysine hydroxylation | GO:0008544 epidermis development | GO:0055114 oxidation-reduction process | GO:0001666 response to hypoxia | GO:0006464 cellular protein modification process | GO:0046947 hydroxylysine biosynthetic process	GO:0005789 endoplasmic reticulum membrane | GO:0070062 extracellular exosome | GO:0030867 rough endoplasmic reticulum membrane	GO:0008198 ferrous iron binding | GO:0042803 protein homodimerization activity | GO:0008475 procollagen-lysine 5-dioxygenase activity | GO:0042277 peptide binding | GO:0031418 L-ascorbic acid binding	hsa00310 Lysine degradation	-	-1.16926	-1.41152	-1.00711	17.7557	15.1854	17.7635	19.0176	12.5791	17.6303	17.7557	15.1854	17.7635	19.0176	12.5791	17.6303	1774	1546	1966	2061	1220	1789
MFN2	1	11980181..12013514	33334	4973	31	ENSG00000116688	9927	protein_coding	mitofusin 2	6	GO:0001825 blastocyst formation | GO:0051646 mitochondrion localization | GO:0006986 response to unfolded protein | GO:0046580 negative regulation of Ras protein signal transduction | GO:0006626 protein targeting to mitochondrion | GO:0061734 parkin-mediated stimulation of mitophagy in response to mitochondrial depolarization | GO:0006915 apoptotic process | GO:0007050 cell cycle arrest | GO:0048…	GO:0031306 intrinsic component of mitochondrial outer membrane | GO:0005829 cytosol | GO:0005739 mitochondrion | GO:0016021 integral component of membrane | GO:0015630 microtubule cytoskeleton | GO:0005741 mitochondrial outer membrane	GO:0005515 protein binding | GO:0003924 GTPase activity | GO:0005525 GTP binding | GO:0031625 ubiquitin protein ligase binding	hsa04137 Mitophagy - animal | hsa04621 NOD-like receptor signaling pathway | hsa05012 Parkinson disease | hsa05022 Pathways of neurodegeneration - multiple diseases	-	-1.20136	-2.25686	-1.43975	17.774	14.7949	13.7061	13.9776	7.87554	12.3452	17.774	14.7949	13.7061	13.9776	7.87554	12.3452	1660	1408	1418	1416	714	1171
AL096840.1	1	complement(12017216..12017308)	93	93	0	ENSG00000270914	-	processed_pseudogene	-	0	-	-	-	-	-	1	1	1	1e-06	1e-06	1e-06	1e-06	1e-06	1e-06	0	0	0	0	0	0	0	0	0	0	0	0
MIIP	1	12019466..12032045	12580	2821	24	ENSG00000116691	60672	protein_coding	migration and invasion inhibitory protein	7	GO:0010972 negative regulation of G2/M transition of mitotic cell cycle | GO:0030336 negative regulation of cell migration	-	GO:0005515 protein binding	-	-	1.04665	-1.63305	1.05434	8.79585	9.20621	12.0469	18.6892	5.38614	9.27379	8.79585	9.20621	12.0469	18.6892	5.38614	9.27379	466	497	707	1074	277	499
RF00019_4	1	complement(12024012..12024124)	113	113	0	ENSG00000202461	-	misc_RNA	-	0	-	-	-	-	-	1	1	1	1e-06	1e-06	1e-06	1e-06	1e-06	1e-06	0	0	0	0	0	0	0	0	0	0	0	0
MIR6729	1	12029158..12029222	65	65	0	ENSG00000276869	-	miRNA	-	0	-	-	-	-	-	1	1	1	1e-06	1e-06	1e-06	1e-06	1e-06	1e-06	0	0	0	0	0	0	0	0	0	0	0	0
RN7SL649P	1	complement(12036740..12037014)	275	275	0	ENSG00000243539	-	misc_RNA	RNA, 7SL, cytoplasmic 649, pseudogene	0	-	-	-	-	-	1	1	1	1e-06	1e-06	1e-06	1e-06	1e-06	1e-06	0	0	0	0	0	0	0	0	0	0	0	0
TNFRSF8	1	12063303..12144207	80905	3812	22	ENSG00000120949	943	protein_coding	TNF receptor superfamily member 8	5	GO:0007275 multicellular organism development | GO:0042535 positive regulation of tumor necrosis factor biosynthetic process | GO:0097190 apoptotic signaling pathway | GO:0006955 immune response | GO:0032496 response to lipopolysaccharide | GO:0033209 tumor necrosis factor-mediated signaling pathway | GO:0071260 cellular response to mechanical stimulus | GO:0006954 inflammatory response | GO:0008…	GO:0005737 cytoplasm | GO:0070062 extracellular exosome | GO:0005887 integral component of plasma membrane	GO:0005031 tumor necrosis factor-activated receptor activity | GO:0004888 transmembrane signaling receptor activity	hsa04060 Cytokine-cytokine receptor interaction	D04612 Iratumumab | D09587 Brentuximab vedotin	13708	86337.4	1	1e-06	0.013708	1e-06	1e-06	0.0863374	1e-06	0	0.013708	0	0	0.0863374	0	0	1	0	0	6	0
RNU6-777P	1	complement(12077881..12077984)	104	104	0	ENSG00000201135	-	snRNA	RNA, U6 small nuclear 777, pseudogene	0	-	-	-	-	-	1	1	1	1e-06	1e-06	1e-06	1e-06	1e-06	1e-06	0	0	0	0	0	0	0	0	0	0	0	0
RPL23AP89	1	complement(12080293..12080547)	255	255	0	ENSG00000227875	-	processed_pseudogene	-	0	-	-	-	-	-	1	1	1	1e-06	1e-06	1e-06	1e-06	1e-06	1e-06	0	0	0	0	0	0	0	0	0	0	0	0
AL357835.1	1	complement(12088441..12092264)	3824	1196	4	ENSG00000285604	-	antisense	-	1	-	-	-	-	-	1	1	1	1e-06	1e-06	1e-06	1e-06	1e-06	1e-06	0	0	0	0	0	0	0	0	0	0	0	0
MIR7846	1	12166943..12167038	96	96	0	ENSG00000283789	-	miRNA	-	0	-	-	-	-	-	1	1	1	1e-06	1e-06	1e-06	1e-06	1e-06	1e-06	0	0	0	0	0	0	0	0	0	0	0	0
TNFRSF1B	1	12166991..12209228	42238	3778	16	ENSG00000028137	7133	protein_coding	TNF receptor superfamily member 1B	4	GO:0007568 aging | GO:0050779 RNA destabilization | GO:0097191 extrinsic apoptotic signaling pathway | GO:0006954 inflammatory response | GO:0042981 regulation of apoptotic process | GO:0071363 cellular response to growth factor stimulus | GO:0043410 positive regulation of MAPK cascade | GO:0051044 positive regulation of membrane protein ectodomain proteolysis | GO:0033209 tumor necrosis factor-m…	GO:0043196 varicosity | GO:0043025 neuronal cell body | GO:0005886 plasma membrane | GO:0005576 extracellular region | GO:0005634 nucleus | GO:0005887 integral component of plasma membrane | GO:0045121 membrane raft | GO:0048471 perinuclear region of cytoplasm	GO:0005031 tumor necrosis factor-activated receptor activity | GO:0005515 protein binding | GO:0031625 ubiquitin protein ligase binding	hsa04060 Cytokine-cytokine receptor interaction | hsa04061 Viral protein interaction with cytokine and cytokine receptor | hsa04668 TNF signaling pathway | hsa04920 Adipocytokine signaling pathway | hsa05014 Amyotrophic lateral sclerosis | hsa05022 Pathways of neurodegeneration - multiple diseases | hsa05170 Human immunodeficiency virus 1 infection	D08562 Tasonermin	1	1	1	1e-06	1e-06	1e-06	1e-06	1e-06	1e-06	0	0	0	0	0	0	0	0	0	0	0	0
MIR4632	1	12191713..12191773	61	61	0	ENSG00000263676	100616438	miRNA	microRNA 4632	0	-	-	-	-	-	1	1	1	1e-06	1e-06	1e-06	1e-06	1e-06	1e-06	0	0	0	0	0	0	0	0	0	0	0	0
RPL10P17	1	complement(12220794..12221109)	316	316	0	ENSG00000225196	-	processed_pseudogene	-	0	-	-	-	-	-	1	1	1	1e-06	1e-06	1e-06	1e-06	1e-06	1e-06	0	0	0	0	0	0	0	0	0	0	0	0
RF00156_1	1	complement(12221148..12221271)	124	124	0	ENSG00000252969	-	snoRNA	-	0	-	-	-	-	-	1	1	1	1e-06	1e-06	1e-06	1e-06	1e-06	1e-06	0	0	0	0	0	0	0	0	0	0	0	0
VPS13D	1	12230030..12512047	282018	20768	109	ENSG00000048707	55187	protein_coding	vacuolar protein sorting 13 homolog D	20	GO:0006623 protein targeting to vacuole | GO:0045053 protein retention in Golgi apparatus	GO:0019898 extrinsic component of membrane | GO:0005622 intracellular | GO:0070062 extracellular exosome	-	-	-	-6.16242	-4.93126	-1.7198	0.325615	0.0528387	0.0694359	0.0401831	0.0660307	0.189333	0.325615	0.0528387	0.0694359	0.0401831	0.0660307	0.189333	127	21	30	17	25	75
SNORA59A	1	12507246..12507397	152	152	0	ENSG00000239149	677882	snoRNA	small nucleolar RNA, H/ACA box 59A	0	-	-	-	-	-	1	1	1	1e-06	1e-06	1e-06	1e-06	1e-06	1e-06	0	0	0	0	0	0	0	0	0	0	0	0
AC243836.1	1	12527724..12528420	697	438	2	ENSG00000229484	-	lincRNA	-	1	-	-	-	-	-	1	1	1	1e-06	1e-06	1e-06	1e-06	1e-06	1e-06	0	0	0	0	0	0	0	0	0	0	0	0
DHRS3	1	complement(12567910..12618210)	50301	3515	11	ENSG00000162496	9249	protein_coding	dehydrogenase/reductase 3	4	GO:0048387 negative regulation of retinoic acid receptor signaling pathway | GO:0030278 regulation of ossification | GO:0042572 retinol metabolic process | GO:0007601 visual perception | GO:0060411 cardiac septum morphogenesis | GO:0001523 retinoid metabolic process | GO:0003151 outflow tract morphogenesis | GO:0060349 bone morphogenesis | GO:0055114 oxidation-reduction process | GO:0060021 roof …	GO:0016021 integral component of membrane | GO:0042622 photoreceptor outer segment membrane | GO:0005789 endoplasmic reticulum membrane	GO:0000166 nucleotide binding | GO:0009055 electron transfer activity | GO:0052650 NADP-retinol dehydrogenase activity | GO:0004745 retinol dehydrogenase activity	hsa00830 Retinol metabolism	-	1.47206	2.10956	-1.01563	4.12039	6.06544	10.7897	9.65032	8.69222	4.05698	4.12039	6.06544	10.7897	9.65032	8.69222	4.05698	272	408	789	691	557	272
RNU6ATAC18P	1	complement(12569972..12570072)	101	101	0	ENSG00000221340	-	snRNA	RNA, U6atac small nuclear 18, pseudogene	0	-	-	-	-	-	1	1	1	1e-06	1e-06	1e-06	1e-06	1e-06	1e-06	0	0	0	0	0	0	0	0	0	0	0	0
MIR6730	1	complement(12578957..12579023)	67	67	0	ENSG00000276830	-	miRNA	-	0	-	-	-	-	-	1	1	1	1e-06	1e-06	1e-06	1e-06	1e-06	1e-06	0	0	0	0	0	0	0	0	0	0	0	0
AC254633.1	1	complement(12618900..12619244)	345	345	0	ENSG00000272482	-	lincRNA	-	0	-	-	-	-	-	1	1	1	1e-06	1e-06	1e-06	1e-06	1e-06	1e-06	0	0	0	0	0	0	0	0	0	0	0	0
AADACL4	1	12644547..12667086	22540	1575	4	ENSG00000204518	343066	protein_coding	arylacetamide deacetylase like 4	1	GO:0009056 catabolic process	GO:0016021 integral component of membrane	GO:0016787 hydrolase activity | GO:0052689 carboxylic ester hydrolase activity	-	-	1	1	1	1e-06	1e-06	1e-06	1e-06	1e-06	1e-06	0	0	0	0	0	0	0	0	0	0	0	0
AC244670.1	1	12692909..12693020	112	112	0	ENSG00000226166	-	processed_pseudogene	-	0	-	-	-	-	-	1	1	1	1e-06	1e-06	1e-06	1e-06	1e-06	1e-06	0	0	0	0	0	0	0	0	0	0	0	0
AADACL3	1	12716110..12728760	12651	4055	6	ENSG00000188984	126767	protein_coding	arylacetamide deacetylase like 3	2	GO:0009056 catabolic process	-	GO:0016787 hydrolase activity	-	-	1	1	1	1e-06	1e-06	1e-06	1e-06	1e-06	1e-06	0	0	0	0	0	0	0	0	0	0	0	0
C1orf158	1	12746200..12763699	17500	4133	8	ENSG00000157330	93190	protein_coding	chromosome 1 open reading frame 158	3	-	-	-	-	-	1	1	1	1e-06	1e-06	0.0232607	1e-06	1e-06	1e-06	0	0	0.0232607	0	0	0	0	0	2	0	0	0
PRAMEF12	1	12774841..12777906	3066	1786	3	ENSG00000116726	390999	protein_coding	PRAME family member 12	1	GO:0045596 negative regulation of cell differentiation | GO:0008284 positive regulation of cell population proliferation | GO:0048387 negative regulation of retinoic acid receptor signaling pathway | GO:0045892 negative regulation of transcription, DNA-templated | GO:0043066 negative regulation of apoptotic process	-	GO:0042974 retinoic acid receptor binding	-	-	1	1	1	1e-06	1e-06	1e-06	1e-06	1e-06	1e-06	0	0	0	0	0	0	0	0	0	0	0	0
PRAMEF1	1	12791397..12796628	5232	2439	6	ENSG00000116721	65121	protein_coding	PRAME family member 1	2	GO:0048387 negative regulation of retinoic acid receptor signaling pathway | GO:0008284 positive regulation of cell population proliferation | GO:0043066 negative regulation of apoptotic process | GO:0045892 negative regulation of transcription, DNA-templated | GO:0045596 negative regulation of cell differentiation	-	GO:0042974 retinoic acid receptor binding	-	-	1	1	1	1e-06	1e-06	1e-06	1e-06	1e-06	1e-06	0	0	0	0	0	0	0	0	0	0	0	0
LINC01784	1	complement(12822686..12823159)	474	378	2	ENSG00000228338	-	lincRNA	-	1	-	-	-	-	-	1	1	1	1e-06	1e-06	1e-06	1e-06	1e-06	1e-06	0	0	0	0	0	0	0	0	0	0	0	0
PRAMEF11	1	complement(12824605..12831410)	6806	1845	4	ENSG00000239810	440560	protein_coding	PRAME family member 11	1	-	-	-	-	-	1	1	1	1e-06	1e-06	1e-06	1e-06	1e-06	1e-06	0	0	0	0	0	0	0	0	0	0	0	0
PRAMEF30P	1	complement(12838125..12841357)	3233	1417	4	ENSG00000231103	-	unprocessed_pseudogene	-	1	-	-	-	-	-	1	1	1	1e-06	1e-06	1e-06	1e-06	1e-06	1e-06	0	0	0	0	0	0	0	0	0	0	0	0
HNRNPCL1	1	complement(12847408..12848725)	1318	1108	2	ENSG00000179172	343069	protein_coding	heterogeneous nuclear ribonucleoprotein C-like 1	1	-	GO:0005634 nucleus	GO:0000166 nucleotide binding	hsa03040 Spliceosome	-	1	99012.7	1	1e-06	1e-06	0.173531	1e-06	0.0990127	1e-06	0	0	0.173531	0	0.0990127	0	0	0	4	0	2	0
PRAMEF2	1	12857086..12861909	4824	1642	4	ENSG00000120952	65122	protein_coding	PRAME family member 2	1	GO:0045596 negative regulation of cell differentiation | GO:0043066 negative regulation of apoptotic process | GO:0045892 negative regulation of transcription, DNA-templated | GO:0048387 negative regulation of retinoic acid receptor signaling pathway | GO:0008284 positive regulation of cell population proliferation	-	GO:0042974 retinoic acid receptor binding	-	-	1	1	1	1e-06	1e-06	1e-06	1e-06	1e-06	1e-06	0	0	0	0	0	0	0	0	0	0	0	0
PRAMEF4	1	complement(12879224..12886201)	6978	1828	4	ENSG00000243073	400735	protein_coding	PRAME family member 4	1	GO:0045596 negative regulation of cell differentiation | GO:0008284 positive regulation of cell population proliferation | GO:0048387 negative regulation of retinoic acid receptor signaling pathway | GO:0045892 negative regulation of transcription, DNA-templated | GO:0043066 negative regulation of apoptotic process	-	GO:0042974 retinoic acid receptor binding	-	-	1	1	1	1e-06	1e-06	1e-06	1e-06	1e-06	1e-06	0	0	0	0	0	0	0	0	0	0	0	0
PRAMEF10	1	complement(12892896..12898270)	5375	1525	4	ENSG00000187545	343071	protein_coding	PRAME family member 10	1	GO:0043066 negative regulation of apoptotic process | GO:0045892 negative regulation of transcription, DNA-templated | GO:0048387 negative regulation of retinoic acid receptor signaling pathway | GO:0008284 positive regulation of cell population proliferation | GO:0045596 negative regulation of cell differentiation	-	GO:0042974 retinoic acid receptor binding	-	-	1	1	1	1e-06	1e-06	1e-06	1e-06	1e-06	1e-06	0	0	0	0	0	0	0	0	0	0	0	0
PRAMEF7	1	12916610..12920482	3873	1660	6	ENSG00000204510	441871	protein_coding	PRAME family member 7	2	GO:0045596 negative regulation of cell differentiation | GO:0048387 negative regulation of retinoic acid receptor signaling pathway | GO:0008284 positive regulation of cell population proliferation | GO:0043066 negative regulation of apoptotic process | GO:0045892 negative regulation of transcription, DNA-templated	-	GO:0042974 retinoic acid receptor binding	-	-	1	1	1	1e-06	1e-06	1e-06	1e-06	1e-06	1e-06	0	0	0	0	0	0	0	0	0	0	0	0
RNU6-1072P	1	12922554..12922660	107	107	0	ENSG00000207434	-	snRNA	RNA, U6 small nuclear 1072, pseudogene	0	-	-	-	-	-	1	1	1	1e-06	1e-06	1e-06	1e-06	1e-06	1e-06	0	0	0	0	0	0	0	0	0	0	0	0
PRAMEF29P	1	12926162..12928253	2092	1139	2	ENSG00000234064	-	unprocessed_pseudogene	-	1	-	-	-	-	-	1	1	1	1e-06	1e-06	1e-06	1e-06	1e-06	1e-06	0	0	0	0	0	0	0	0	0	0	0	0
PRAMEF6	1	complement(12938472..12947580)	9109	1784	5	ENSG00000232423	343068	protein_coding	PRAME family member 6	2	GO:0045596 negative regulation of cell differentiation | GO:0008284 positive regulation of cell population proliferation | GO:0048387 negative regulation of retinoic acid receptor signaling pathway | GO:0045892 negative regulation of transcription, DNA-templated | GO:0043066 negative regulation of apoptotic process	-	GO:0042974 retinoic acid receptor binding	-	-	1	1	1	1e-06	1e-06	1e-06	1e-06	1e-06	1e-06	0	0	0	0	0	0	0	0	0	0	0	0
PRAMEF28P	1	13029339..13032130	2792	1450	3	ENSG00000274178	-	unprocessed_pseudogene	-	1	-	-	-	-	-	1	1	1	1e-06	1e-06	1e-06	1e-06	1e-06	1e-06	0	0	0	0	0	0	0	0	0	0	0	0
PRAMEF27	1	complement(13049476..13056491)	7016	1863	4	ENSG00000274764	-	protein_coding	-	1	-	-	-	-	-	1	1	1	1e-06	1e-06	1e-06	1e-06	1e-06	1e-06	0	0	0	0	0	0	0	0	0	0	0	0
HNRNPCL3	1	13060869..13062229	1361	1148	2	ENSG00000277058	-	protein_coding	-	1	-	-	-	-	-	-324677	-324677	-324677	0.324677	1e-06	1e-06	1e-06	1e-06	1e-06	0.324677	0	0	0	0	0	7	0	0	0	0	0
PRAMEF25	1	13068677..13077884	9208	1918	5	ENSG00000229571	645359	protein_coding	PRAME family member 25	2	-	-	-	-	-	1	1	1	1e-06	1e-06	1e-06	1e-06	1e-06	1e-06	0	0	0	0	0	0	0	0	0	0	0	0
PRAMEF34P	1	complement(13095179..13097971)	2793	1447	3	ENSG00000277862	-	unprocessed_pseudogene	-	1	-	-	-	-	-	1	1	1	1e-06	1e-06	1e-06	1e-06	1e-06	1e-06	0	0	0	0	0	0	0	0	0	0	0	0
PRAMEF35P	1	complement(13104403..13105689)	1287	891	2	ENSG00000236179	-	unprocessed_pseudogene	-	1	-	-	-	-	-	1	1	1	1e-06	1e-06	1e-06	1e-06	1e-06	1e-06	0	0	0	0	0	0	0	0	0	0	0	0
HNRNPCL2	1	complement(13115496..13116854)	1359	1148	2	ENSG00000275774	-	protein_coding	-	1	-	-	-	-	-	1	1	1	1e-06	1e-06	1e-06	1e-06	1e-06	1e-06	0	0	0	0	0	0	0	0	0	0	0	0
PRAMEF36P	1	13128818..13131615	2798	1452	5	ENSG00000229978	-	transcribed_unprocessed_pseudogene	-	2	-	-	-	-	-	1	1	1	1e-06	1e-06	1e-06	1e-06	1e-06	1e-06	0	0	0	0	0	0	0	0	0	0	0	0
AC245056.1	1	complement(13146981..13147460)	480	384	2	ENSG00000233336	-	lincRNA	-	1	-	-	-	-	-	1	1	1	1e-06	1e-06	1e-06	1e-06	1e-06	1e-06	0	0	0	0	0	0	0	0	0	0	0	0
PRAMEF26	1	complement(13148905..13155961)	7057	1863	4	ENSG00000280267	-	protein_coding	-	1	-	-	-	-	-	1	1	1	1e-06	1e-06	1e-06	1e-06	1e-06	1e-06	0	0	0	0	0	0	0	0	0	0	0	0
HNRNPCL4	1	complement(13164586..13165467)	882	882	1	ENSG00000179412	101060301	protein_coding	heterogeneous nuclear ribonucleoprotein C-like 4	1	-	-	-	hsa03040 Spliceosome	-	414722	1	1	1e-06	0.414722	1e-06	1e-06	1e-06	1e-06	0	0.414722	0	0	0	0	0	7	0	0	0	0
PRAMEF9	1	13172455..13179464	7010	1863	4	ENSG00000204505	343070	protein_coding	PRAME family member 9	1	GO:0045596 negative regulation of cell differentiation | GO:0043066 negative regulation of apoptotic process | GO:0045892 negative regulation of transcription, DNA-templated | GO:0048387 negative regulation of retinoic acid receptor signaling pathway | GO:0008284 positive regulation of cell population proliferation	-	GO:0042974 retinoic acid receptor binding	-	-	1	1	1	1e-06	1e-06	1e-06	1e-06	1e-06	1e-06	0	0	0	0	0	0	0	0	0	0	0	0
PRAMEF13	1	complement(13196330..13201409)	5080	2300	6	ENSG00000279169	-	protein_coding	-	2	-	-	-	-	-	1	1	1	1e-06	1e-06	1e-06	1e-06	1e-06	1e-06	0	0	0	0	0	0	0	0	0	0	0	0
PRAMEF18	1	complement(13222705..13226106)	3402	2067	3	ENSG00000279804	-	protein_coding	-	1	-	-	-	-	-	1	1	1	1e-06	1e-06	1e-06	1e-06	1e-06	1e-06	0	0	0	0	0	0	0	0	0	0	0	0
PRAMEF31P	1	13245863..13248652	2790	1371	3	ENSG00000250894	-	unprocessed_pseudogene	-	1	-	-	-	-	-	1	1	1	1e-06	1e-06	1e-06	1e-06	1e-06	1e-06	0	0	0	0	0	0	0	0	0	0	0	0
PRAMEF5	1	13254212..13263314	9103	1720	4	ENSG00000270601	343068	protein_coding	PRAME family member 5	1	-	-	-	-	-	1	1	1	1e-06	1e-06	1e-06	1e-06	1e-06	1e-06	0	0	0	0	0	0	0	0	0	0	0	0
PRAMEF32P	1	complement(13273539..13275627)	2089	1068	2	ENSG00000231219	-	unprocessed_pseudogene	-	1	-	-	-	-	-	1	1	1	1e-06	1e-06	1e-06	1e-06	1e-06	1e-06	0	0	0	0	0	0	0	0	0	0	0	0
RNU6-771P	1	complement(13279125..13279231)	107	107	0	ENSG00000207511	-	snRNA	RNA, U6 small nuclear 771, pseudogene	0	-	-	-	-	-	1	1	1	1e-06	1e-06	1e-06	1e-06	1e-06	1e-06	0	0	0	0	0	0	0	0	0	0	0	0
PRAMEF8	1	complement(13281035..13285174)	4140	1937	9	ENSG00000182330	391002	protein_coding	PRAME family member 8	3	GO:0045596 negative regulation of cell differentiation | GO:0043066 negative regulation of apoptotic process | GO:0045892 negative regulation of transcription, DNA-templated | GO:0048387 negative regulation of retinoic acid receptor signaling pathway | GO:0008284 positive regulation of cell population proliferation	-	GO:0042974 retinoic acid receptor binding	-	-	1	1	1	1e-06	1e-06	1e-06	1e-06	1e-06	1e-06	0	0	0	0	0	0	0	0	0	0	0	0
PRAMEF33	1	13303539..13308907	5369	1518	4	ENSG00000237700	645382	protein_coding	-	1	-	-	-	-	-	1	1	1	1e-06	1e-06	1e-06	1e-06	1e-06	1e-06	0	0	0	0	0	0	0	0	0	0	0	0
PRAMEF15	1	13315581..13322598	7018	1865	4	ENSG00000204501	343070	protein_coding	PRAME family member 15	1	-	-	-	-	-	1	1	1	1e-06	1e-06	1e-06	1e-06	1e-06	1e-06	0	0	0	0	0	0	0	0	0	0	0	0
AC243961.1	1	13324039..13324518	480	384	2	ENSG00000228229	-	lincRNA	-	1	-	-	-	-	-	1	1	1	1e-06	1e-06	1e-06	1e-06	1e-06	1e-06	0	0	0	0	0	0	0	0	0	0	0	0
PRAMEF14	1	complement(13342034..13347134)	5101	2301	6	ENSG00000204481	729528	protein_coding	PRAME family member 14	2	-	-	-	-	-	1	1	1	1e-06	1e-06	1e-06	1e-06	1e-06	1e-06	0	0	0	0	0	0	0	0	0	0	0	0
PRAMEF19	1	complement(13369067..13371900)	2834	1440	3	ENSG00000204480	391003	protein_coding	PRAME family member 19	1	GO:0043066 negative regulation of apoptotic process | GO:0045892 negative regulation of transcription, DNA-templated | GO:0048387 negative regulation of retinoic acid receptor signaling pathway | GO:0008284 positive regulation of cell population proliferation | GO:0045596 negative regulation of cell differentiation	-	GO:0042974 retinoic acid receptor binding	-	-	1	1	1	1e-06	1e-06	1e-06	1e-06	1e-06	1e-06	0	0	0	0	0	0	0	0	0	0	0	0
PRAMEF17	1	13389632..13392629	2998	1578	3	ENSG00000204479	391004	protein_coding	PRAME family member 17	1	GO:0043066 negative regulation of apoptotic process | GO:0045892 negative regulation of transcription, DNA-templated | GO:0048387 negative regulation of retinoic acid receptor signaling pathway | GO:0008284 positive regulation of cell population proliferation | GO:0045596 negative regulation of cell differentiation	-	GO:0042974 retinoic acid receptor binding	-	-	1	1	1	1e-06	1e-06	1e-06	1e-06	1e-06	1e-06	0	0	0	0	0	0	0	0	0	0	0	0
PRAMEF20	1	13410450..13421328	10879	1597	4	ENSG00000204478	391001	protein_coding	PRAME family member 20	2	GO:0045596 negative regulation of cell differentiation | GO:0008284 positive regulation of cell population proliferation | GO:0048387 negative regulation of retinoic acid receptor signaling pathway | GO:0045892 negative regulation of transcription, DNA-templated | GO:0043066 negative regulation of apoptotic process	-	GO:0042974 retinoic acid receptor binding	-	-	1	1	1	1e-06	1e-06	1e-06	1e-06	1e-06	1e-06	0	0	0	0	0	0	0	0	0	0	0	0
LRRC38	1	complement(13474973..13514003)	39031	2168	2	ENSG00000162494	126755	protein_coding	leucine rich repeat containing 38	1	GO:0007409 axonogenesis | GO:0006811 ion transport	GO:0005886 plasma membrane | GO:0016021 integral component of membrane	-	-	-	1	1	1	1e-06	1e-06	1e-06	1e-06	1e-06	1e-06	0	0	0	0	0	0	0	0	0	0	0	0
AL354712.1	1	13513220..13516270	3051	477	3	ENSG00000259961	-	antisense	-	1	-	-	-	-	-	1	1	1	1e-06	1e-06	1e-06	1e-06	1e-06	1e-06	0	0	0	0	0	0	0	0	0	0	0	0
BRWD1P1	1	13555001..13555694	694	371	2	ENSG00000215909	-	processed_pseudogene	-	1	-	-	-	-	-	1	1	1	1e-06	1e-06	1e-06	1e-06	1e-06	1e-06	0	0	0	0	0	0	0	0	0	0	0	0
PDPN	1	13583465..13617957	34493	3707	28	ENSG00000162493	10630	protein_coding	podoplanin	12	GO:0001946 lymphangiogenesis | GO:0006833 water transport | GO:0008283 cell population proliferation | GO:0006693 prostaglandin metabolic process | GO:0000902 cell morphogenesis | GO:0030324 lung development | GO:2000045 regulation of G1/S transition of mitotic cell cycle | GO:0030168 platelet activation | GO:0008360 regulation of cell shape | GO:0048286 lung alveolus development | GO:0006865 ami…	GO:0005886 plasma membrane | GO:0032587 ruffle membrane | GO:0001726 ruffle | GO:0030027 lamellipodium | GO:0030175 filopodium | GO:0031258 lamellipodium membrane | GO:0005887 integral component of plasma membrane | GO:0031528 microvillus membrane | GO:0009897 external side of plasma membrane	GO:0008517 folic acid transmembrane transporter activity | GO:0015250 water channel activity | GO:0015171 amino acid transmembrane transporter activity | GO:0005372 water transmembrane transporter activity	-	-	1	1	1	1e-06	1e-06	1e-06	0.119182	1e-06	1e-06	0	0	0	0.119182	0	0	0	0	0	9	0	0
RNA5SP41	1	complement(13623184..13623284)	101	101	0	ENSG00000222952	-	rRNA_pseudogene	RNA, 5S ribosomal pseudogene 41	0	-	-	-	-	-	1	1	1	1e-06	1e-06	1e-06	1e-06	1e-06	1e-06	0	0	0	0	0	0	0	0	0	0	0	0
AL359771.1	1	complement(13657311..13659910)	2600	379	2	ENSG00000237445	-	lincRNA	-	1	-	-	-	-	-	1	1	1	1e-06	1e-06	1e-06	1e-06	1e-06	1e-06	0	0	0	0	0	0	0	0	0	0	0	0
RF00564_1	1	complement(13696070..13696199)	130	130	0	ENSG00000253085	-	scaRNA	-	0	-	-	-	-	-	1	1	1	1e-06	1e-06	1e-06	1e-06	1e-06	1e-06	0	0	0	0	0	0	0	0	0	0	0	0
PRDM2	1	13700198..13825079	124882	10923	36	ENSG00000116731	7799	protein_coding	PR/SET domain 2	14	GO:0006351 transcription, DNA-templated | GO:0006355 regulation of transcription, DNA-templated | GO:0008340 determination of adult lifespan | GO:0032355 response to estradiol | GO:0034968 histone lysine methylation	GO:0005634 nucleus	GO:0003700 DNA-binding transcription factor activity | GO:0018024 histone-lysine N-methyltransferase activity | GO:0008270 zinc ion binding | GO:0003677 DNA binding	hsa00310 Lysine degradation	-	1.16311	-2.5364	-1.44326	0.394855	0.459258	0.404859	0.323579	0.155676	0.273585	0.394855	0.459258	0.404859	0.323579	0.155676	0.273585	81	96	92	72	31	57
KAZN	1	13892792..15118043	1225252	13860	30	ENSG00000189337	23254	protein_coding	kazrin, periplakin interacting protein	9	GO:0031424 keratinization	GO:0001533 cornified envelope | GO:0005634 nucleus | GO:0030057 desmosome | GO:0005737 cytoplasm | GO:0005856 cytoskeleton	GO:0005515 protein binding	hsa04382 Cornified envelope formation	-	1.23393	-2.86996	-1.12297	0.522481	0.644704	0.391898	0.726072	0.182052	0.465266	0.522481	0.644704	0.391898	0.726072	0.182052	0.465266	136	171	113	205	46	123
RNU6-1265P	1	complement(14124233..14124335)	103	103	0	ENSG00000252151	-	snRNA	RNA, U6 small nuclear 1265, pseudogene	0	-	-	-	-	-	1	1	1	1e-06	1e-06	1e-06	1e-06	1e-06	1e-06	0	0	0	0	0	0	0	0	0	0	0	0
AL357873.1	1	complement(14221891..14223118)	1228	282	2	ENSG00000231606	-	lincRNA	-	1	-	-	-	-	-	1	1	1	1e-06	1e-06	1e-06	1e-06	1e-06	1e-06	0	0	0	0	0	0	0	0	0	0	0	0
KAZN-AS1	1	complement(14348955..14391575)	42621	764	4	ENSG00000234593	-	lincRNA	-	1	-	-	-	-	-	1	1	1	1e-06	1e-06	1e-06	1e-06	1e-06	1e-06	0	0	0	0	0	0	0	0	0	0	0	0
TBCAP2	1	complement(14692129..14692613)	485	326	2	ENSG00000235829	-	processed_pseudogene	tubulin folding cofactor A pseudogene 2	1	-	-	-	-	-	1	1	1	1e-06	1e-06	1e-06	1e-06	1e-06	1e-06	0	0	0	0	0	0	0	0	0	0	0	0
TMEM51-AS1	1	complement(15111815..15153237)	41423	7873	10	ENSG00000175147	200197	antisense	TMEM51 antisense RNA 1	3	-	-	-	-	-	1	1	33295.8	1e-06	1e-06	1e-06	1e-06	1e-06	0.0332958	0	0	0	0	0	0.0332958	0	0	0	0	0	5
TMEM51	1	15152532..15220478	67947	2238	14	ENSG00000171729	55092	protein_coding	transmembrane protein 51	6	GO:0008150 biological_process	GO:0005575 cellular_component | GO:0016021 integral component of membrane	GO:0003674 molecular_function | GO:0005515 protein binding	-	-	-1.07777	1.04265	-1.10979	3.92571	3.64244	6.7871	4.1895	4.09315	3.53734	3.92571	3.64244	6.7871	4.1895	4.09315	3.53734	165	156	316	191	167	151
C1orf195	1	complement(15164344..15171317)	6974	559	3	ENSG00000204464	727684	lincRNA	chromosome 1 open reading frame 195	2	-	-	-	-	-	1	1	1	1e-06	1e-06	1e-06	1e-06	1e-06	1e-06	0	0	0	0	0	0	0	0	0	0	0	0
AL035405.1	1	complement(15191828..15192845)	1018	710	2	ENSG00000215720	-	processed_pseudogene	-	1	-	-	-	-	-	1	1	1	1e-06	1e-06	1e-06	1e-06	1e-06	1e-06	0	0	0	0	0	0	0	0	0	0	0	0
AL391094.1	1	15226373..15227549	1177	966	2	ENSG00000278480	-	processed_pseudogene	-	1	-	-	-	-	-	1	1	1	1e-06	1e-06	1e-06	1e-06	1e-06	1e-06	0	0	0	0	0	0	0	0	0	0	0	0
FHAD1	1	15247272..15400283	153012	12805	80	ENSG00000142621	114827	protein_coding	forkhead associated phosphopeptide binding domain 1	22	-	-	-	-	-	1	47120.9	69603.2	1e-06	1e-06	0.0412924	1e-06	0.0471209	0.0696032	0	0	0.0412924	0	0.0471209	0.0696032	0	0	11	0	11	17
AL031283.2	1	complement(15326680..15343876)	17197	3105	2	ENSG00000233485	101927417	antisense	-	1	-	-	-	-	-	33658.6	70664.2	1	1e-06	0.0336586	1e-06	1e-06	0.0706642	1e-06	0	0.0336586	0	0	0.0706642	0	0	2	0	0	4	0
AL031283.3	1	complement(15334166..15335464)	1299	727	2	ENSG00000236045	-	antisense	-	1	-	-	-	-	-	1	1	1	1e-06	1e-06	1e-06	1e-06	1e-06	1e-06	0	0	0	0	0	0	0	0	0	0	0	0
AL031283.1	1	complement(15402979..15409433)	6455	5178	3	ENSG00000228140	-	lincRNA	-	1	-	-	-	-	-	20183.5	63560.9	1	1e-06	0.0201835	1e-06	1e-06	0.0635609	1e-06	0	0.0201835	0	0	0.0635609	0	0	2	0	0	6	0
EFHD2	1	15409888..15430339	20452	2534	7	ENSG00000142634	79180	protein_coding	EF-hand domain family member D2	2	GO:0098609 cell-cell adhesion	GO:0045121 membrane raft	GO:0098641 cadherin binding involved in cell-cell adhesion | GO:0005509 calcium ion binding	-	-	1.16618	1.42271	-1.21398	75.878	88.487	78.8553	76.3271	107.953	62.5034	75.878	88.487	78.8553	76.3271	107.953	62.5034	3611	4291	4157	3940	4987	3021
CTRC	1	15438439..15449242	10804	3486	13	ENSG00000162438	11330	protein_coding	chymotrypsin C	4	GO:0009235 cobalamin metabolic process | GO:0006508 proteolysis	GO:0005576 extracellular region	GO:0005515 protein binding | GO:0008233 peptidase activity | GO:0004252 serine-type endopeptidase activity	-	-	89939.7	1	1	1e-06	0.0899397	1e-06	1e-06	1e-06	1e-06	0	0.0899397	0	0	0	0	0	6	0	0	0	0
CELA2A	1	15456728..15472091	15364	1519	12	ENSG00000142615	63036	protein_coding	chymotrypsin like elastase family member 2A	3	GO:0006508 proteolysis	GO:0005615 extracellular space | GO:0036457 keratohyalin granule	GO:0017171 serine hydrolase activity | GO:0004252 serine-type endopeptidase activity	hsa04972 Pancreatic secretion | hsa04974 Protein digestion and absorption	-	1	1	34514.5	1e-06	1e-06	1e-06	1e-06	1e-06	0.0345145	0	0	0	0	0	0.0345145	0	0	0	0	0	1
CELA2B	1	15465909..15491400	25492	1457	16	ENSG00000215704	51032	protein_coding	chymotrypsin like elastase family member 2B	4	GO:0006508 proteolysis	GO:0005576 extracellular region | GO:0005615 extracellular space	GO:0004252 serine-type endopeptidase activity	hsa04972 Pancreatic secretion | hsa04974 Protein digestion and absorption	-	1	1	1	1e-06	1e-06	1e-06	1e-06	1e-06	1e-06	0	0	0	0	0	0	0	0	0	0	0	0
CASP9	1	complement(15490832..15526534)	35703	5269	30	ENSG00000132906	842	protein_coding	caspase 9	11	GO:0008635 activation of cysteine-type endopeptidase activity involved in apoptotic process by cytochrome c | GO:0042770 signal transduction in response to DNA damage | GO:0006508 proteolysis | GO:0071549 cellular response to dexamethasone stimulus | GO:0007568 aging | GO:2001020 regulation of response to DNA damage stimulus | GO:0043525 positive regulation of neuron apoptotic process | GO:003235…	GO:0043293 apoptosome | GO:0005829 cytosol | GO:0005634 nucleus | GO:0005739 mitochondrion	GO:0004197 cysteine-type endopeptidase activity | GO:0017124 SH3 domain binding | GO:0097153 cysteine-type endopeptidase activity involved in apoptotic process | GO:0008233 peptidase activity | GO:0005515 protein binding | GO:0019901 protein kinase binding | GO:0008047 enzyme activator activity	hsa01524 Platinum drug resistance | hsa04115 p53 signaling pathway | hsa04151 PI3K-Akt signaling pathway | hsa04210 Apoptosis | hsa04370 VEGF signaling pathway | hsa04919 Thyroid hormone signaling pathway | hsa05010 Alzheimer disease | hsa05012 Parkinson disease | hsa05014 Amyotrophic lateral sclerosis | hsa05016 Huntington disease | hsa05020 Prion disease | hsa05022 Pathways of neurodegeneration…	D11195 Rimiducid	-1.48266	-1.73948	1.01043	5.39645	3.6397	6.34036	5.70181	3.10234	5.45271	5.39645	3.6397	6.34036	5.70181	3.10234	5.45271	534	367	695	612	298	548
DNAJC16	1	15526813..15592379	65567	8563	37	ENSG00000116138	23341	protein_coding	DnaJ heat shock protein family (Hsp40) member C16	10	GO:0045454 cell redox homeostasis	GO:0016021 integral component of membrane | GO:0005623 cell	-	-	-	-1.01898	1.12986	1.17518	0.192766	0.189175	0.134723	0.0573275	0.217798	0.226535	0.192766	0.189175	0.134723	0.0573275	0.217798	0.226535	31	31	24	10	34	37
SCARNA21B	1	15542165..15542304	140	140	0	ENSG00000251866	-	scaRNA	small Cajal body-specific RNA 21B	0	-	-	-	-	-	1	1	1	1e-06	1e-06	1e-06	1e-06	1e-06	1e-06	0	0	0	0	0	0	0	0	0	0	0	0
AL121992.3	1	complement(15565611..15565956)	346	346	0	ENSG00000272510	-	antisense	-	0	-	-	-	-	-	1.96334e+06	1	1	1e-06	1.96334	1e-06	1e-06	1e-06	1e-06	0	1.96334	0	0	0	0	0	13	0	0	0	0
AGMAT	1	complement(15571699..15585051)	13353	3095	7	ENSG00000116771	79814	protein_coding	agmatinase	1	GO:0033388 putrescine biosynthetic process from arginine | GO:0008295 spermidine biosynthetic process | GO:0097055 agmatine biosynthetic process	GO:0070062 extracellular exosome | GO:0005739 mitochondrion	GO:0008783 agmatinase activity | GO:0046872 metal ion binding	hsa00330 Arginine and proline metabolism	-	1.09217	-1.17548	-1.8853	5.3333	5.82487	4.84564	5.63063	4.53712	2.82889	5.3333	5.82487	4.84564	5.63063	4.53712	2.82889	310	345	312	355	256	167
AL121992.1	1	complement(15586136..15603626)	17491	2845	2	ENSG00000237301	-	antisense	-	1	-	-	-	-	-	1	1	1	1e-06	1e-06	1e-06	1e-06	1e-06	1e-06	0	0	0	0	0	0	0	0	0	0	0	0
CHCHD2P6	1	15604597..15605043	447	447	0	ENSG00000235084	-	processed_pseudogene	coiled-coil-helix-coiled-coil-helix domain containing 2 pseudogene 6	0	-	-	-	-	-	1	1	821014	1e-06	1e-06	1e-06	1e-06	1e-06	0.821014	0	0	0	0	0	0.821014	0	0	0	0	0	7
RNU7-179P	1	complement(15608078..15608145)	68	68	0	ENSG00000252417	-	snRNA	RNA, U7 small nuclear 179 pseudogene	0	-	-	-	-	-	1	1	1	1e-06	1e-06	1e-06	1e-06	1e-06	1e-06	0	0	0	0	0	0	0	0	0	0	0	0
CD24P1	1	complement(15614643..15614867)	225	225	0	ENSG00000236500	-	processed_pseudogene	-	0	-	-	-	-	-	1	1	1	1e-06	1e-06	1e-06	1e-06	1e-06	1e-06	0	0	0	0	0	0	0	0	0	0	0	0
DDI2	1	15617458..15669044	51587	12178	20	ENSG00000197312	6248	protein_coding	DNA damage inducible 1 homolog 2	6	GO:0006508 proteolysis	GO:0005737 cytoplasm | GO:0005654 nucleoplasm	GO:0004190 aspartic-type endopeptidase activity	-	-	1.11099	-3.95755	-13.4571	0.231737	0.257456	0.102625	0.108837	0.0585556	0.0172204	0.231737	0.257456	0.102625	0.108837	0.0585556	0.0172204	53	60	26	27	13	4
RSC1A1	1	15659869..15661722	1854	1854	1	ENSG00000215695	6248	protein_coding	regulator of solute carriers 1	1	GO:0006810 transport | GO:0051051 negative regulation of transport | GO:0006355 regulation of transcription, DNA-templated | GO:0006351 transcription, DNA-templated	GO:0005654 nucleoplasm | GO:0030054 cell junction | GO:0005886 plasma membrane | GO:0043231 intracellular membrane-bounded organelle | GO:0005634 nucleus | GO:0005794 Golgi apparatus	GO:0008200 ion channel inhibitor activity	-	-	1	1	1	1e-06	1e-06	1e-06	1e-06	1e-06	1e-06	0	0	0	0	0	0	0	0	0	0	0	0
AL121992.2	1	complement(15682873..15683128)	256	256	0	ENSG00000271742	-	lincRNA	-	0	-	-	-	-	-	1	1	1	1e-06	1e-06	1e-06	1e-06	1e-06	1e-06	0	0	0	0	0	0	0	0	0	0	0	0
PLEKHM2	1	15684320..15734769	50450	4134	29	ENSG00000116786	23207	protein_coding	pleckstrin homology and RUN domain containing M2	5	GO:1903527 positive regulation of membrane tubulation | GO:0032880 regulation of protein localization | GO:0032418 lysosome localization | GO:0007030 Golgi organization	GO:0010008 endosome membrane	GO:0005515 protein binding | GO:0019894 kinesin binding	hsa05132 Salmonella infection	-	-1.2188	-2.34073	-1.41437	25.2195	20.6922	24.1271	31.6577	10.7742	17.831	25.2195	20.6922	24.1271	31.6577	10.7742	17.831	1958	1637	2075	2666	812	1406
AL450998.3	1	complement(15720312..15736896)	16585	1533	10	ENSG00000237938	-	antisense	-	3	-	-	-	-	-	1	1	1	1e-06	1e-06	1e-06	1e-06	1e-06	1e-06	0	0	0	0	0	0	0	0	0	0	0	0
SLC25A34	1	15736258..15741392	5135	3338	9	ENSG00000162461	284723	protein_coding	solute carrier family 25 member 34	3	GO:0006810 transport | GO:0006412 translation	GO:0005743 mitochondrial inner membrane | GO:0016021 integral component of membrane	GO:0003735 structural constituent of ribosome	-	-	-15951.8	-15951.8	-15951.8	0.0159518	1e-06	0.475209	1e-06	1e-06	1e-06	0.0159518	0	0.475209	0	0	0	1	0	33	0	0	0
SLC25A34-AS1	1	complement(15740051..15749896)	9846	639	2	ENSG00000224459	-	antisense	-	1	-	-	-	-	-	1	1	1	1e-06	1e-06	1e-06	1e-06	1e-06	1e-06	0	0	0	0	0	0	0	0	0	0	0	0
TMEM82	1	15742499..15747982	5484	1443	7	ENSG00000162460	388595	protein_coding	transmembrane protein 82	2	-	GO:0016021 integral component of membrane	-	-	-	1	1	181662	1e-06	1e-06	1e-06	1e-06	1e-06	0.181662	0	0	0	0	0	0.181662	0	0	0	0	0	5
FBLIM1	1	15756607..15786594	29988	4351	41	ENSG00000162458	54751	protein_coding	filamin binding LIM protein 1	15	GO:0008360 regulation of cell shape | GO:0034329 cell junction assembly | GO:0033623 regulation of integrin activation	GO:0005938 cell cortex | GO:0005925 focal adhesion | GO:0005829 cytosol | GO:0001725 stress fiber	GO:0005515 protein binding | GO:0031005 filamin binding | GO:0008270 zinc ion binding	-	-	1.17764	2.47239	8.07382	0.0611893	0.0720593	0.243047	0.282059	0.151284	0.494031	0.0611893	0.0720593	0.243047	0.282059	0.151284	0.494031	5	6	22	25	12	41
RPL12P14	1	15792796..15793285	490	490	0	ENSG00000224321	-	processed_pseudogene	-	0	-	-	-	-	-	319928	1.11945e+06	1	1e-06	0.319928	1e-06	1e-06	1.11945	1e-06	0	0.319928	0	0	1.11945	0	0	3	0	0	10	0
UQCRHL	1	complement(15807169..15809348)	2180	2180	1	ENSG00000233954	440567	protein_coding	-	1	-	-	-	hsa00190 Oxidative phosphorylation | hsa04260 Cardiac muscle contraction | hsa04714 Thermogenesis | hsa04932 Non-alcoholic fatty liver disease | hsa05010 Alzheimer disease | hsa05012 Parkinson disease | hsa05014 Amyotrophic lateral sclerosis | hsa05016 Huntington disease | hsa05020 Prion disease | hsa05022 Pathways of neurodegeneration - multiple diseases | hsa05208 Chemical carcinogenesis - reac…	-	-5.09492	-122126	2.36307	0.122126	0.0239702	0.0661488	0.292736	1e-06	0.288592	0.122126	0.0239702	0.0661488	0.292736	0	0.288592	5	1	3	13	0	12
AL450998.1	1	15828232..15828669	438	438	0	ENSG00000178715	-	processed_pseudogene	-	0	-	-	-	-	-	-243137	2.06033	-243137	0.243137	1e-06	1e-06	0.112077	0.500941	1e-06	0.243137	0	0	0.112077	0.500941	0	2	0	0	1	4	0
AL450998.2	1	complement(15834474..15848147)	13674	2473	2	ENSG00000179743	729614	antisense	-	1	-	-	-	-	-	-1.76006	-409095	2.33198	0.409095	0.232432	1e-06	0.476405	1e-06	0.954	0.409095	0.232432	0	0.476405	0	0.954	19	11	0	24	0	45
SPEN	1	15847707..15940456	92750	13447	22	ENSG00000065526	23013	protein_coding	spen family transcriptional repressor	5	GO:0050769 positive regulation of neurogenesis | GO:0045892 negative regulation of transcription, DNA-templated | GO:0007219 Notch signaling pathway | GO:0006351 transcription, DNA-templated | GO:0016032 viral process | GO:0000398 mRNA splicing, via spliceosome | GO:0000122 negative regulation of transcription by RNA polymerase II	GO:0017053 transcription repressor complex | GO:0005634 nucleus | GO:0070062 extracellular exosome | GO:0005654 nucleoplasm	GO:0000166 nucleotide binding | GO:0005515 protein binding | GO:0001191 obsolete transcriptional repressor activity, RNA polymerase II transcription factor binding | GO:0003677 DNA binding | GO:0001085 RNA polymerase II transcription factor binding | GO:0003676 nucleic acid binding	hsa04330 Notch signaling pathway	-	-1.21823	-1.71681	-2.01245	0.84739	0.695593	0.153709	0.0949155	0.493584	0.421074	0.84739	0.695593	0.153709	0.0949155	0.493584	0.421074	214	179	43	26	121	108
AL034555.1	1	complement(15917698..15917908)	211	211	0	ENSG00000270620	-	unprocessed_pseudogene	-	0	-	-	-	-	-	1	1	1	1e-06	1e-06	1e-06	1e-06	1e-06	1e-06	0	0	0	0	0	0	0	0	0	0	0	0
ZBTB17	1	complement(15941869..15976132)	34264	4240	46	ENSG00000116809	7709	protein_coding	zinc finger and BTB domain containing 17	16	GO:0007398 ectoderm development | GO:0006351 transcription, DNA-templated | GO:0045786 negative regulation of cell cycle | GO:0045893 positive regulation of transcription, DNA-templated | GO:0001702 gastrulation with mouth forming second | GO:0036498 IRE1-mediated unfolded protein response | GO:1903955 positive regulation of protein targeting to mitochondrion | GO:1903146 regulation of autophagy …	GO:0005654 nucleoplasm	GO:0003677 DNA binding | GO:0005515 protein binding | GO:0046872 metal ion binding | GO:0003700 DNA-binding transcription factor activity	hsa04110 Cell cycle | hsa05200 Pathways in cancer | hsa05202 Transcriptional misregulation in cancer | hsa05222 Small cell lung cancer	-	-1.60549	-3.24772	-1.35584	3.40328	2.11978	3.02693	1.74824	1.0479	2.51009	3.40328	2.11978	3.02693	1.74824	1.0479	2.51009	271	172	267	151	81	203
AL355994.4	1	15969632..15970194	563	563	0	ENSG00000234607	-	processed_pseudogene	-	0	-	-	-	-	-	1	1	1	1e-06	1e-06	1e-06	1e-06	1e-06	1e-06	0	0	0	0	0	0	0	0	0	0	0	0
AL355994.1	1	15988182..15988441	260	260	0	ENSG00000231353	-	unprocessed_pseudogene	-	0	-	-	-	-	-	1	1	1	1e-06	1e-06	1e-06	1e-06	1e-06	1e-06	0	0	0	0	0	0	0	0	0	0	0	0
AL355994.5	1	complement(15989140..15989375)	236	236	0	ENSG00000275503	-	processed_pseudogene	-	0	-	-	-	-	-	1	1	1	1e-06	1e-06	1e-06	1e-06	1e-06	1e-06	0	0	0	0	0	0	0	0	0	0	0	0
TBC1D3P6	1	15989871..15994751	4881	962	8	ENSG00000224966	-	unprocessed_pseudogene	TBC1 domain family member 3 pseudogene 6	1	-	-	-	-	-	1	1	1	1e-06	1e-06	1e-06	1e-06	1e-06	1e-06	0	0	0	0	0	0	0	0	0	0	0	0
SRARP	1	16004236..16008807	4572	3039	2	ENSG00000183888	149563	protein_coding	steroid receptor associated and regulated protein	1	-	-	-	-	-	1	1	1	1e-06	1e-06	1e-06	1e-06	1e-06	1e-06	0	0	0	0	0	0	0	0	0	0	0	0
AL355994.3	1	complement(16006160..16006671)	512	466	2	ENSG00000233078	-	antisense	-	1	-	-	-	-	-	1	1	1	1e-06	1e-06	1e-06	1e-06	1e-06	1e-06	0	0	0	0	0	0	0	0	0	0	0	0
HSPB7	1	complement(16014028..16019594)	5567	3910	16	ENSG00000173641	27129	protein_coding	heat shock protein family B (small) member 7	7	GO:0008016 regulation of heart contraction | GO:0009408 response to heat | GO:0006986 response to unfolded protein	GO:0005739 mitochondrion | GO:0016235 aggresome | GO:0005634 nucleus | GO:0005737 cytoplasm | GO:0015629 actin cytoskeleton | GO:0015030 Cajal body | GO:0005654 nucleoplasm	GO:0005515 protein binding | GO:0031005 filamin binding | GO:0008022 protein C-terminus binding	-	-	1.11505	-1.74203	-1.49256	45.0897	50.277	40.0158	42.5485	25.8833	30.2095	45.0897	50.277	40.0158	42.5485	25.8833	30.2095	3311	3762	3255	3389	1845	2253
CLCNKA	1	16018875..16034050	15176	3476	37	ENSG00000186510	1187	protein_coding	chloride voltage-gated channel Ka	7	GO:1902476 chloride transmembrane transport | GO:0006810 transport | GO:0007588 excretion | GO:1903959 regulation of anion transmembrane transport | GO:0034220 ion transmembrane transport	GO:0034707 chloride channel complex | GO:0005887 integral component of plasma membrane | GO:0005886 plasma membrane	GO:0031404 chloride ion binding | GO:0005247 voltage-gated chloride channel activity | GO:0046872 metal ion binding	-	-	1	299830	1	1e-06	1e-06	1e-06	1e-06	0.29983	1e-06	0	0	0	0	0.29983	0	0	0	0	0	19	0
AL355994.2	1	complement(16035178..16040029)	4852	704	5	ENSG00000232456	-	unprocessed_pseudogene	-	1	-	-	-	-	-	1.11339e+06	311665	1	1e-06	1.11339	1e-06	0.139459	0.311665	1e-06	0	1.11339	0	0.139459	0.311665	0	0	15	0	2	4	0
CLCNKB	1	16043736..16057308	13573	2939	28	ENSG00000184908	1188	protein_coding	chloride voltage-gated channel Kb	4	GO:0006810 transport | GO:1903959 regulation of anion transmembrane transport | GO:0034220 ion transmembrane transport | GO:0007588 excretion | GO:1902476 chloride transmembrane transport	GO:0005886 plasma membrane | GO:0034707 chloride channel complex | GO:0005887 integral component of plasma membrane	GO:0046872 metal ion binding | GO:0005247 voltage-gated chloride channel activity | GO:0031404 chloride ion binding	hsa04966 Collecting duct acid secretion	-	1.07059	-199291	-199291	0.199291	0.213358	0.0817764	1e-06	1e-06	1e-06	0.199291	0.213358	0.0817764	0	0	0	11	12	5	0	0	0
FAM131C	1	complement(16057769..16073651)	15883	1720	9	ENSG00000185519	348487	protein_coding	family with sequence similarity 131 member C	2	-	-	GO:0005515 protein binding	-	-	1.19166	1.62934	-2.76477	3.03384	3.61532	4.0802	5.87933	4.94315	1.09732	3.03384	3.61532	4.0802	5.87933	4.94315	1.09732	98	119	146	206	155	36
EPHA2	1	complement(16124337..16156069)	31733	4141	22	ENSG00000142627	1969	protein_coding	EPH receptor A2	4	GO:0030216 keratinocyte differentiation | GO:0001649 osteoblast differentiation | GO:0001570 vasculogenesis | GO:0060326 cell chemotaxis | GO:0070372 regulation of ERK1 and ERK2 cascade | GO:0016032 viral process | GO:0070848 response to growth factor | GO:0033598 mammary gland epithelial cell proliferation | GO:0048013 ephrin receptor signaling pathway | GO:0060035 notochord cell development | G…	GO:0005925 focal adhesion | GO:0031258 lamellipodium membrane | GO:0005887 integral component of plasma membrane | GO:0005886 plasma membrane | GO:0005622 intracellular | GO:0032587 ruffle membrane | GO:0031256 leading edge membrane | GO:0009986 cell surface	GO:0005515 protein binding | GO:0005524 ATP binding | GO:0098641 cadherin binding involved in cell-cell adhesion | GO:0005003 ephrin receptor activity | GO:0004714 transmembrane receptor protein tyrosine kinase activity	hsa04010 MAPK signaling pathway | hsa04014 Ras signaling pathway | hsa04015 Rap1 signaling pathway | hsa04151 PI3K-Akt signaling pathway | hsa04360 Axon guidance	D03658 Dasatinib | D06414 Dasatinib | D11140 Sitravatinib | D11541 Sitravatinib malate	1.06231	-2.14	-1.53931	3.74182	3.97496	0.893805	3.60377	1.74852	2.43084	3.74182	3.97496	0.893805	3.60377	1.74852	2.43084	291	315	77	304	132	192
AL451042.2	1	16155211..16157329	2119	904	2	ENSG00000227959	101927479	antisense	-	1	-	-	-	-	-	1	1	695941	1e-06	1e-06	1e-06	4.0727	1e-06	0.695941	0	0	0	4.0727	0	0.695941	0	0	0	75	0	12
AL451042.1	1	16159266..16161883	2618	544	2	ENSG00000224621	-	antisense	-	1	-	-	-	-	-	1	1.20999e+06	1	1e-06	1e-06	1e-06	0.451191	1.20999	1e-06	0	0	0	0.451191	1.20999	0	0	0	0	5	12	0
ARHGEF19-AS1	1	16197854..16198357	504	439	2	ENSG00000234166	-	antisense	ARHGEF19 antisense RNA 1	1	-	-	-	-	-	1	1	1	1e-06	1e-06	1e-06	1e-06	1e-06	1e-06	0	0	0	0	0	0	0	0	0	0	0	0
ARHGEF19	1	complement(16197854..16212652)	14799	3788	25	ENSG00000142632	128272	protein_coding	Rho guanine nucleotide exchange factor 19	6	GO:0043547 positive regulation of GTPase activity | GO:0060071 Wnt signaling pathway, planar cell polarity pathway | GO:0035023 regulation of Rho protein signal transduction | GO:0032956 regulation of actin cytoskeleton organization | GO:0042060 wound healing	-	GO:0005515 protein binding | GO:0005096 GTPase activator activity | GO:0005089 Rho guanyl-nucleotide exchange factor activity	-	-	-1.11759	-2.35746	-1.67087	2.86758	2.56585	3.79419	3.33052	1.21638	1.71621	2.86758	2.56585	3.79419	3.33052	1.21638	1.71621	204	186	299	257	84	124
ANO7L1	1	complement(16215909..16228027)	12119	1990	21	ENSG00000237276	101927507	transcribed_unprocessed_pseudogene	anoctamin 7 like 1	3	-	-	-	-	-	1	1	1	1e-06	1e-06	0.0483097	1e-06	1e-06	1e-06	0	0	0.0483097	0	0	0	0	0	2	0	0	0
CPLANE2	1	complement(16231692..16237183)	5492	1574	7	ENSG00000132881	79363	protein_coding	ciliogenesis and planar polarity effector 2	2	GO:0031338 regulation of vesicle fusion | GO:0007264 small GTPase mediated signal transduction | GO:0017157 regulation of exocytosis | GO:0015031 protein transport | GO:0006887 exocytosis | GO:0034613 cellular protein localization	GO:0005737 cytoplasm | GO:0005654 nucleoplasm | GO:0036064 ciliary basal body	GO:0005515 protein binding | GO:0005525 GTP binding	-	-	2.74784	1.73067	1.10277	0.845727	2.32392	1.22155	1.74652	1.46368	0.932638	0.845727	2.32392	1.22155	1.74652	1.46368	0.932638	25	70	40	56	42	28
MT1XP1	1	complement(16241213..16241398)	186	186	0	ENSG00000233929	-	processed_pseudogene	metallothionein 1X pseudogene 1	0	-	-	-	-	-	1	1	1	1e-06	1e-06	1e-06	1e-06	1e-06	1e-06	0	0	0	0	0	0	0	0	0	0	0	0
FBXO42	1	complement(16246840..16352480)	105641	9009	16	ENSG00000037637	54455	protein_coding	F-box protein 42	4	-	-	GO:0005515 protein binding	-	-	-1.93478	-2.15716	-1.16739	1.77313	0.916449	1.80342	2.17958	0.821974	1.51888	1.77313	0.916449	1.80342	2.17958	0.821974	1.51888	300	158	338	400	135	261
SZRD1	1	16352575..16398145	45571	4742	25	ENSG00000055070	26099	protein_coding	SUZ RNA binding domain containing 1	10	-	-	-	-	-	1.15909	-1.60105	1.00189	56.3012	65.2581	53.5217	49.0171	35.1652	56.4077	56.3012	65.2581	53.5217	49.0171	35.1652	56.4077	5014	5922	5280	4735	3040	5102
RPL22P3	1	complement(16369150..16369530)	381	381	0	ENSG00000226457	-	processed_pseudogene	-	0	-	-	-	-	-	1	1	963236	1e-06	1e-06	1e-06	1e-06	1e-06	0.963236	0	0	0	0	0	0.963236	0	0	0	0	0	7
SPATA21	1	complement(16387117..16437424)	50308	4506	31	ENSG00000187144	374955	protein_coding	spermatogenesis associated 21	6	-	-	GO:0005509 calcium ion binding	-	-	1	1	1	1e-06	1e-06	1e-06	1e-06	1e-06	1e-06	0	0	0	0	0	0	0	0	0	0	0	0
NECAP2	1	16440721..16460078	19358	5510	30	ENSG00000157191	55707	protein_coding	NECAP endocytosis associated 2	12	GO:0006897 endocytosis | GO:0015031 protein transport	GO:0030125 clathrin vesicle coat | GO:0005905 clathrin-coated pit | GO:0005622 intracellular | GO:0005886 plasma membrane	-	-	-	-1.18986	-1.99044	-1.14822	16.4863	13.8556	13.836	14.7358	8.28271	14.3581	16.4863	13.8556	13.836	14.7358	8.28271	14.3581	1706	1461	1586	1654	832	1509
LINC01772	1	16460948..16468481	7534	3245	2	ENSG00000226029	-	lincRNA	-	1	-	-	-	-	-	1	1	1	1e-06	1e-06	0.044439	1e-06	1e-06	1e-06	0	0	0.044439	0	0	0	0	0	3	0	0	0
CROCCP3	1	complement(16467436..16499257)	31822	6813	28	ENSG00000080947	114819	transcribed_unprocessed_pseudogene	ciliary rootlet coiled-coil, rootletin pseudogene 3	6	-	GO:0035253 ciliary rootlet	-	-	-	-85970.4	1.03016	-85970.4	0.0859704	1e-06	0.0211661	0.0144106	0.0885636	1e-06	0.0859704	0	0.0211661	0.0144106	0.0885636	0	11	0	3	2	11	0
RNU1-1	1	complement(16514122..16514285)	164	164	0	ENSG00000206652	6060	snRNA	RNA, U1 small nuclear 1	0	-	-	-	hsa03040 Spliceosome	-	1	1	1	1e-06	1e-06	1e-06	1e-06	1e-06	1e-06	0	0	0	0	0	0	0	0	0	0	0	0
AL137802.2	1	16514645..16515754	1110	1110	0	ENSG00000261135	-	lincRNA	-	0	-	-	-	-	-	-287821	-287821	-287821	0.287821	1e-06	1e-06	1e-06	1e-06	1e-06	0.287821	0	0	0	0	0	6	0	0	0	0	0
AL137802.3	1	16515034..16521788	6755	1558	3	ENSG00000285853	-	lincRNA	-	1	-	-	-	-	-	1	1	1	1e-06	1e-06	1e-06	1e-06	1e-06	1e-06	0	0	0	0	0	0	0	0	0	0	0	0
AL137802.1	1	16520694..16521796	1103	327	2	ENSG00000224174	-	lincRNA	-	1	-	-	-	-	-	1	1	1	1e-06	1e-06	1e-06	1e-06	1e-06	1e-06	0	0	0	0	0	0	0	0	0	0	0	0
LINC01783	1	complement(16533886..16536172)	2287	2068	4	ENSG00000233421	-	lincRNA	long intergenic non-protein coding RNA 1783	2	-	-	-	-	-	1	26524.7	1	1e-06	1e-06	0.0232438	1e-06	0.0265247	1e-06	0	0	0.0232438	0	0.0265247	0	0	0	1	0	1	0
RNU1-6P	1	complement(16534081..16534224)	144	144	0	ENSG00000277344	-	snRNA	-	0	-	-	-	-	-	1	1	1	1e-06	1e-06	1e-06	1e-06	1e-06	1e-06	0	0	0	0	0	0	0	0	0	0	0	0
AL355149.1	1	complement(16548651..16552531)	3881	882	3	ENSG00000225710	-	unprocessed_pseudogene	-	1	-	-	-	-	-	1	1	1	1e-06	1e-06	1e-06	1e-06	1e-06	1e-06	0	0	0	0	0	0	0	0	0	0	0	0
NBPF1	1	complement(16562319..16613562)	51244	11006	42	ENSG00000219481	55672	protein_coding	NBPF member 1	6	-	GO:0005737 cytoplasm	-	-	-	-1.97115	-5.45452	-2.06628	0.570883	0.28962	0.41054	0.579833	0.104662	0.276286	0.570883	0.28962	0.41054	0.579833	0.104662	0.276286	118	61	94	130	21	58
AL137798.1	1	16617391..16617729	339	339	0	ENSG00000271732	-	lincRNA	-	0	-	-	-	-	-	1	1	1	1e-06	1e-06	1e-06	1e-06	1e-06	1e-06	0	0	0	0	0	0	0	0	0	0	0	0
CROCCP2	1	complement(16618253..16657232)	38980	5606	33	ENSG00000215908	84809	transcribed_unprocessed_pseudogene	ciliary rootlet coiled-coil, rootletin pseudogene 2	7	-	GO:0035253 ciliary rootlet	GO:0005515 protein binding	-	-	-1.00241	-1.38185	-1.35045	1.14928	1.14652	1.38048	2.1191	0.8317	0.851036	1.14928	1.14652	1.38048	2.1191	0.8317	0.851036	121	123	161	242	85	91
AL137798.3	1	complement(16642767..16643109)	343	166	2	ENSG00000283773	-	transcribed_unprocessed_pseudogene	-	1	-	-	-	-	-	1	1	1	1e-06	1e-06	1e-06	1e-06	1e-06	1e-06	0	0	0	0	0	0	0	0	0	0	0	0
MST1P2	1	16645622..16650289	4668	2291	18	ENSG00000186301	101930052	unprocessed_pseudogene	macrophage stimulating 1 pseudogene 2	1	-	-	-	-	-	68426.4	1	1	1e-06	0.0684264	1e-06	1e-06	1e-06	1e-06	0	0.0684264	0	0	0	0	0	3	0	0	0	0
AL137798.2	1	16656879..16667524	10646	817	3	ENSG00000282143	-	lincRNA	-	1	-	-	-	-	-	1	1	1	1e-06	1e-06	1e-06	1e-06	1e-06	1e-06	0	0	0	0	0	0	0	0	0	0	0	0
RNU1-3	1	complement(16666785..16666948)	164	164	0	ENSG00000207513	6060	snRNA	RNA, U1 small nuclear 3	0	-	-	-	hsa03040 Spliceosome	-	1	1	1	1e-06	1e-06	1e-06	1e-06	1e-06	1e-06	0	0	0	0	0	0	0	0	0	0	0	0
AL021920.2	1	complement(16681097..16688749)	7653	1351	5	ENSG00000280114	-	unprocessed_pseudogene	-	1	-	-	-	-	-	1	1	1	1e-06	1e-06	1e-06	1e-06	1e-06	1e-06	0	0	0	0	0	0	0	0	0	0	0	0
EIF1AXP1	1	complement(16685621..16686055)	435	435	0	ENSG00000236698	-	processed_pseudogene	EIF1AX pseudogene 1	0	-	-	-	-	-	1	1	1	1e-06	1e-06	1e-06	1e-06	1e-06	1e-06	0	0	0	0	0	0	0	0	0	0	0	0
ESPNP	1	complement(16687339..16720157)	32819	3178	16	ENSG00000268869	284729	transcribed_unprocessed_pseudogene	espin pseudogene	3	-	-	-	-	-	32885.5	1	1	1e-06	0.0328855	1e-06	1e-06	1e-06	1e-06	0	0.0328855	0	0	0	0	0	2	0	0	0	0
AL021920.1	1	16701546..16705594	4049	406	3	ENSG00000279151	-	lincRNA	-	1	-	-	-	-	-	1	1	1	1e-06	1e-06	1e-06	1e-06	1e-06	1e-06	0	0	0	0	0	0	0	0	0	0	0	0
AL021920.3	1	complement(16739938..16750589)	10652	819	3	ENSG00000282740	-	lincRNA	-	1	-	-	-	-	-	1	1	1	1e-06	1e-06	1e-06	1e-06	1e-06	1e-06	0	0	0	0	0	0	0	0	0	0	0	0
CROCC	1	16740273..16972964	232692	8875	58	ENSG00000058453	9696	protein_coding	ciliary rootlet coiled-coil, rootletin	13	GO:0010669 epithelial structure maintenance | GO:0033365 protein localization to organelle | GO:0008104 protein localization | GO:0032053 ciliary basal body organization | GO:0051656 establishment of organelle localization | GO:0007049 cell cycle | GO:0045494 photoreceptor cell maintenance | GO:0010457 centriole-centriole cohesion	GO:0035253 ciliary rootlet | GO:0005813 centrosome | GO:0005814 centriole | GO:0005737 cytoplasm | GO:0005886 plasma membrane | GO:0015629 actin cytoskeleton | GO:0001917 photoreceptor inner segment | GO:0070062 extracellular exosome	GO:0019894 kinesin binding | GO:0003779 actin binding | GO:0005515 protein binding | GO:0005198 structural molecule activity	-	-	-2.55444	-3.77961	-2.99774	1.09794	0.429816	0.227477	0.282092	0.290489	0.366255	1.09794	0.429816	0.227477	0.282092	0.290489	0.366255	183	73	42	51	47	62
CROCCP4	1	16740280..16750968	10689	762	6	ENSG00000227684	-	transcribed_unprocessed_pseudogene	ciliary rootlet coiled-coil, rootletin pseudogene 4	2	-	-	-	-	-	1	1	1	1e-06	1e-06	1e-06	1e-06	1e-06	1e-06	0	0	0	0	0	0	0	0	0	0	0	0
RNU1-4	1	16740516..16740679	164	164	0	ENSG00000207389	6060	snRNA	RNA, U1 small nuclear 4	0	-	-	-	hsa03040 Spliceosome	-	1	1	1	1e-06	1e-06	1e-06	1e-06	1e-06	1e-06	0	0	0	0	0	0	0	0	0	0	0	0
MST1L	1	complement(16754910..16770237)	15328	5298	29	ENSG00000186715	11223	transcribed_unprocessed_pseudogene	macrophage stimulating 1 like	6	GO:0006508 proteolysis	GO:0005576 extracellular region	GO:0004252 serine-type endopeptidase activity	-	-	1	20707.1	69270.1	1e-06	1e-06	1e-06	0.0185314	0.0207071	0.0692701	0	0	0	0.0185314	0.0207071	0.0692701	0	0	0	2	2	7
BX284668.1	1	complement(16851257..16853129)	1873	837	6	ENSG00000223643	-	lincRNA	-	2	-	-	-	-	-	1	1	1	1e-06	1e-06	1e-06	1e-06	1e-06	1e-06	0	0	0	0	0	0	0	0	0	0	0	0
BX284668.3	1	16855407..16859284	3878	882	3	ENSG00000230239	-	unprocessed_pseudogene	-	1	-	-	-	-	-	1	1	1	1e-06	1e-06	1e-06	1e-06	1e-06	1e-06	0	0	0	0	0	0	0	0	0	0	0	0
MIR3675	1	complement(16858949..16859021)	73	73	0	ENSG00000263811	100500876	miRNA	microRNA 3675	0	-	-	-	-	-	1	1	1	1e-06	1e-06	1e-06	1e-06	1e-06	1e-06	0	0	0	0	0	0	0	0	0	0	0	0
BX284668.2	1	16870945..16874092	3148	2963	10	ENSG00000228549	440570	lincRNA	novel transcript	5	-	-	-	-	-	1	37025.3	1	1e-06	1e-06	0.0162228	1e-06	0.0370253	1e-06	0	0	0.0162228	0	0.0370253	0	0	0	1	0	2	0
RNU1-5P	1	16873708..16873851	144	144	0	ENSG00000277234	-	snRNA	-	0	-	-	-	-	-	1	1	1	1e-06	1e-06	1e-06	1e-06	1e-06	1e-06	0	0	0	0	0	0	0	0	0	0	0	0
BX284668.5	1	complement(16888538..16889649)	1112	508	6	ENSG00000238142	-	lincRNA	-	3	-	-	-	-	-	-4.2215	1.72286	-6.07938e+06	6.07938	1.4401	1.60858	0.289899	10.4739	1e-06	6.07938	1.4401	1.60858	0.289899	10.4739	0	58	14	17	3	97	0
BX284668.4	1	16889095..16889602	508	508	0	ENSG00000235241	-	processed_pseudogene	-	0	-	-	-	-	-	1	1	1	1e-06	1e-06	1e-06	1e-06	1e-06	1e-06	0	0	0	0	0	0	0	0	0	0	0	0
RNU1-2	1	16895980..16896143	164	164	0	ENSG00000207005	6060	snRNA	RNA, U1 small nuclear 2	0	-	-	-	hsa03040 Spliceosome	-	1	1	1	1e-06	1e-06	1e-06	1e-06	1e-06	1e-06	0	0	0	0	0	0	0	0	0	0	0	0
BX284668.6	1	complement(16904339..16904776)	438	438	0	ENSG00000272426	-	lincRNA	-	0	-	-	-	-	-	-486274	-486274	-486274	0.486274	1e-06	1e-06	1e-06	1e-06	1e-06	0.486274	0	0	0	0	0	4	0	0	0	0	0
MFAP2	1	complement(16974502..16980835)	6334	2915	18	ENSG00000117122	4237	protein_coding	microfibril associated protein 2	6	GO:0048048 embryonic eye morphogenesis | GO:0048050 post-embryonic eye morphogenesis | GO:0030198 extracellular matrix organization	GO:0001527 microfibril | GO:0005576 extracellular region	-	-	-	1.49574	-1.67565	2.62789	5.2973	7.9234	6.72789	6.73613	3.16134	13.9207	5.2973	7.9234	6.72789	6.73613	3.16134	13.9207	290	442	408	400	168	774
AL049569.1	1	16978926..17005091	26166	636	2	ENSG00000226526	-	antisense	-	1	-	-	-	-	-	1	1	1	1e-06	1e-06	1e-06	1e-06	1e-06	1e-06	0	0	0	0	0	0	0	0	0	0	0	0
ATP13A2	1	complement(16985958..17011928)	25971	5253	53	ENSG00000159363	23400	protein_coding	ATPase cation transporting 13A2	15	GO:1990938 peptidyl-aspartic acid autophosphorylation | GO:0006882 cellular zinc ion homeostasis | GO:1901215 negative regulation of neuron death | GO:0006874 cellular calcium ion homeostasis | GO:0071294 cellular response to zinc ion | GO:1904714 regulation of chaperone-mediated autophagy | GO:1903146 regulation of autophagy of mitochondrion | GO:0034220 ion transmembrane transport | GO:0034599 …	GO:0031982 vesicle | GO:0043025 neuronal cell body | GO:0043202 lysosomal lumen | GO:0005771 multivesicular body | GO:0005765 lysosomal membrane | GO:0012506 vesicle membrane | GO:0016021 integral component of membrane | GO:0005764 lysosome | GO:0030133 transport vesicle | GO:0005887 integral component of plasma membrane | GO:0043005 neuron projection | GO:0005770 late endosome | GO:0005776 autop…	GO:1903135 cupric ion binding | GO:0005515 protein binding | GO:0005524 ATP binding | GO:0030145 manganese ion binding | GO:0016887 ATPase activity | GO:0070300 phosphatidic acid binding | GO:0080025 phosphatidylinositol-3,5-bisphosphate binding | GO:0019829 ATPase-coupled cation transmembrane transporter activity | GO:0008270 zinc ion binding	-	-	1.01963	-1.83566	1.03134	5.98053	6.09791	6.61589	9.24226	3.25798	6.16795	5.98053	6.09791	6.61589	9.24226	3.25798	6.16795	590	613	723	989	312	618
SDHB	1	complement(17018722..17054170)	35449	2462	19	ENSG00000117118	6390	protein_coding	succinate dehydrogenase complex iron sulfur subunit B	8	GO:0009060 aerobic respiration | GO:0006099 tricarboxylic acid cycle | GO:0006105 succinate metabolic process | GO:0022904 respiratory electron transport chain	GO:0005886 plasma membrane | GO:0005749 mitochondrial respiratory chain complex II, succinate dehydrogenase complex (ubiquinone) | GO:0005743 mitochondrial inner membrane | GO:0005654 nucleoplasm | GO:0070062 extracellular exosome | GO:0005739 mitochondrion	GO:0051538 3 iron, 4 sulfur cluster binding | GO:0051537 2 iron, 2 sulfur cluster binding | GO:0051539 4 iron, 4 sulfur cluster binding | GO:0005515 protein binding | GO:0046872 metal ion binding | GO:0009055 electron transfer activity | GO:0048039 ubiquinone binding	hsa00020 Citrate cycle (TCA cycle) | hsa00190 Oxidative phosphorylation | hsa04714 Thermogenesis | hsa04932 Non-alcoholic fatty liver disease | hsa05010 Alzheimer disease | hsa05012 Parkinson disease | hsa05014 Amyotrophic lateral sclerosis | hsa05016 Huntington disease | hsa05020 Prion disease | hsa05022 Pathways of neurodegeneration - multiple diseases | hsa05208 Chemical carcinogenesis - react…	-	-1.39248	-2.10222	-1.39062	60.2326	43.2558	57.4592	51.7614	28.6519	43.3134	60.2326	43.2558	57.4592	51.7614	28.6519	43.3134	2785	2038	2943	2596	1286	2034
PADI2	1	complement(17066761..17119451)	52691	6000	24	ENSG00000117115	11240	protein_coding	peptidyl arginine deiminase 2	4	GO:0070100 negative regulation of chemokine-mediated signaling pathway | GO:0030520 intracellular estrogen receptor signaling pathway | GO:1901624 negative regulation of lymphocyte chemotaxis | GO:0006325 chromatin organization | GO:0021762 substantia nigra development | GO:0010848 regulation of chromatin disassembly | GO:0048096 chromatin-mediated maintenance of transcription | GO:0018101 protei…	GO:0070062 extracellular exosome | GO:0035327 transcriptionally active chromatin | GO:0005737 cytoplasm | GO:0005829 cytosol	GO:0030331 estrogen receptor binding | GO:0004668 protein-arginine deiminase activity | GO:0005509 calcium ion binding	hsa04382 Cornified envelope formation	-	26127.5	1	1	1e-06	0.0261275	1e-06	0.0245448	1e-06	1e-06	0	0.0261275	0	0.0245448	0	0	0	3	0	3	0	0
AL590644.1	1	17189783..17197617	7835	4676	6	ENSG00000204362	400743	lincRNA	-	2	-	-	-	-	-	1	1	1	1e-06	1e-06	1e-06	1e-06	1e-06	1e-06	0	0	0	0	0	0	0	0	0	0	0	0
AL590644.3	1	complement(17193232..17201733)	8502	1228	5	ENSG00000282843	-	lincRNA	-	1	-	-	-	-	-	1	1	1	1e-06	1e-06	1e-06	1e-06	1e-06	1e-06	0	0	0	0	0	0	0	0	0	0	0	0
PADI1	1	17205128..17246007	40880	4903	21	ENSG00000142623	29943	protein_coding	peptidyl arginine deiminase 1	4	GO:0006325 chromatin organization | GO:0018101 protein citrullination	GO:0070062 extracellular exosome | GO:0005829 cytosol	GO:0005509 calcium ion binding | GO:0004668 protein-arginine deiminase activity	hsa04382 Cornified envelope formation	-	-76020.5	-6.79504	1.54725	0.0760205	1e-06	0.0980382	0.110134	0.0111877	0.117623	0.0760205	0	0.0980382	0.110134	0.0111877	0.117623	7	0	10	11	1	11
PADI3	1	17249098..17284233	35136	3189	16	ENSG00000142619	51702	protein_coding	peptidyl arginine deiminase 3	1	GO:0006325 chromatin organization | GO:0018101 protein citrullination	GO:0005829 cytosol	GO:0004668 protein-arginine deiminase activity | GO:0005509 calcium ion binding	hsa04382 Cornified envelope formation	-	1	1	1	1e-06	1e-06	1e-06	0.076967	1e-06	1e-06	0	0	0	0.076967	0	0	0	0	0	5	0	0
MIR3972	1	17277889..17277975	87	87	0	ENSG00000266634	100616188	miRNA	microRNA 3972	0	-	-	-	-	-	1	1	1	1e-06	1e-06	1e-06	1e-06	1e-06	1e-06	0	0	0	0	0	0	0	0	0	0	0	0
PADI4	1	17308195..17364004	55810	2971	24	ENSG00000159339	23569	protein_coding	peptidyl arginine deiminase 4	5	GO:0006464 cellular protein modification process | GO:0006325 chromatin organization | GO:0006355 regulation of transcription, DNA-templated | GO:0006334 nucleosome assembly | GO:0045087 innate immune response | GO:0006351 transcription, DNA-templated | GO:0018101 protein citrullination | GO:0036413 histone H3-R26 citrullination | GO:0006338 chromatin remodeling | GO:0036414 histone citrullinatio…	GO:0005829 cytosol | GO:0005634 nucleus | GO:0005654 nucleoplasm	GO:0005515 protein binding | GO:0004668 protein-arginine deiminase activity | GO:0005509 calcium ion binding	hsa04613 Neutrophil extracellular trap formation	-	1	1	1	1e-06	1e-06	1e-06	1e-06	1e-06	1e-06	0	0	0	0	0	0	0	0	0	0	0	0
PADI6	1	17372196..17401699	29504	2396	16	ENSG00000276747	-	protein_coding	-	1	-	-	-	-	-	87237	1	1	1e-06	0.087237	1e-06	1e-06	1e-06	1e-06	0	0.087237	0	0	0	0	0	4	0	0	0	0
RCC2-AS1	1	17406760..17407382	623	311	2	ENSG00000227751	-	antisense	-	1	-	-	-	-	-	1	1	1	1e-06	1e-06	1e-06	1e-06	1e-06	1e-06	0	0	0	0	0	0	0	0	0	0	0	0
RCC2	1	complement(17406760..17439677)	32918	4079	17	ENSG00000179051	55920	protein_coding	regulator of chromosome condensation 2	3	GO:0051895 negative regulation of focal adhesion assembly | GO:0051301 cell division | GO:0030334 regulation of cell migration | GO:0007229 integrin-mediated signaling pathway | GO:0090630 activation of GTPase activity | GO:0045184 establishment of protein localization | GO:0010762 regulation of fibroblast migration | GO:0007062 sister chromatid cohesion | GO:0051987 positive regulation of attach…	GO:0034506 chromosome, centromeric core domain | GO:0031901 early endosome membrane | GO:0005829 cytosol | GO:0005874 microtubule | GO:0016020 membrane | GO:0005730 nucleolus | GO:1990023 mitotic spindle midzone | GO:0030496 midbody | GO:0005886 plasma membrane	GO:0019901 protein kinase binding | GO:0008017 microtubule binding | GO:0005515 protein binding | GO:0048365 Rac GTPase binding | GO:0031267 small GTPase binding | GO:0019904 protein domain specific binding	-	-	-1.35351	-3.08282	-1.65927	66.4967	49.1292	51.2971	45.7439	21.5701	40.0758	66.4967	49.1292	51.2971	45.7439	21.5701	40.0758	5094	3835	4353	3801	1604	3118
ARHGEF10L	1	17539698..17697874	158177	7954	43	ENSG00000074964	55160	protein_coding	Rho guanine nucleotide exchange factor 10 like	9	GO:0043547 positive regulation of GTPase activity | GO:0035023 regulation of Rho protein signal transduction	GO:0005737 cytoplasm	GO:0005089 Rho guanyl-nucleotide exchange factor activity	-	-	1.17211	-1.62126	-2.1038	2.1355	2.50304	2.38709	1.31457	1.31719	1.01507	2.1355	2.50304	2.38709	1.31457	1.31719	1.01507	319	381	395	213	191	154
AL136529.1	1	17717687..17749978	32292	610	4	ENSG00000236648	-	lincRNA	-	1	-	-	-	-	-	1	1	1	1e-06	1e-06	1e-06	1e-06	1e-06	1e-06	0	0	0	0	0	0	0	0	0	0	0	0
ACTL8	1	17755333..17827063	71731	1844	5	ENSG00000117148	81569	protein_coding	actin like 8	2	GO:0030855 epithelial cell differentiation	GO:0005856 cytoskeleton | GO:0005737 cytoplasm	GO:0005515 protein binding	-	-	-1.01177	-1.94606	-1.46431	12.1567	12.0152	10.7919	8.89149	6.24682	8.30198	12.1567	12.0152	10.7919	8.89149	6.24682	8.30198	421	424	414	334	210	292
AL357509.1	1	18015712..18045612	29901	2013	4	ENSG00000284653	-	lincRNA	-	1	-	-	-	-	-	1	1	390667	1e-06	1e-06	1e-06	1e-06	1e-06	0.390667	0	0	0	0	0	0.390667	0	0	0	0	0	15
LINC01654	1	18065657..18074412	8756	2471	3	ENSG00000261781	101927876	lincRNA	-	1	-	-	-	-	-	1	1	1	1e-06	1e-06	1e-06	1e-06	1e-06	1e-06	0	0	0	0	0	0	0	0	0	0	0	0
IGSF21	1	18107798..18378483	270686	3033	15	ENSG00000117154	84966	protein_coding	immunoglobin superfamily member 21	4	-	GO:0005576 extracellular region	-	-	-	1	1	1	1e-06	1e-06	1e-06	0.0161852	1e-06	1e-06	0	0	0	0.0161852	0	0	0	0	0	1	0	0
AL365209.1	1	18109389..18115861	6473	6473	0	ENSG00000280222	-	TEC	-	0	-	-	-	-	-	1	1	1	1e-06	1e-06	1e-06	1e-06	1e-06	1e-06	0	0	0	0	0	0	0	0	0	0	0	0
IGSF21-AS1	1	complement(18166929..18179346)	12418	430	4	ENSG00000230035	-	antisense	-	1	-	-	-	-	-	1	1	1	1e-06	1e-06	1e-06	1e-06	1e-06	1e-06	0	0	0	0	0	0	0	0	0	0	0	0
AL591896.1	1	18385829..18388514	2686	491	2	ENSG00000225387	-	lincRNA	-	1	-	-	-	-	-	1	1	1	1e-06	1e-06	1e-06	1e-06	1e-06	1e-06	0	0	0	0	0	0	0	0	0	0	0	0
KLHDC7A	1	18480982..18486126	5145	5145	1	ENSG00000179023	127707	protein_coding	kelch domain containing 7A	1	GO:0016567 protein ubiquitination	GO:0031463 Cul3-RING ubiquitin ligase complex | GO:0016021 integral component of membrane	GO:0004842 ubiquitin-protein transferase activity	-	-	1	1	173230	1e-06	1e-06	1e-06	0.0286237	1e-06	0.17323	0	0	0	0.0286237	0	0.17323	0	0	0	3	0	17
DYNLL1P3	1	18513118..18513383	266	266	0	ENSG00000235282	-	processed_pseudogene	-	0	-	-	-	-	-	-600530	-600530	-600530	0.60053	1e-06	1e-06	1e-06	1e-06	1e-06	0.60053	0	0	0	0	0	3	0	0	0	0	0
AL031737.1	1	18595414..18595636	223	223	0	ENSG00000225478	-	processed_pseudogene	-	0	-	-	-	-	-	1	1	1	1e-06	1e-06	1e-06	1e-06	1e-06	1e-06	0	0	0	0	0	0	0	0	0	0	0	0
PAX7	1	18630846..18748866	118021	6473	14	ENSG00000009709	5081	protein_coding	paired box 7	3	GO:0048706 embryonic skeletal system development | GO:0021904 dorsal/ventral neural tube patterning | GO:0010453 regulation of cell fate commitment | GO:0043403 skeletal muscle tissue regeneration | GO:0031062 positive regulation of histone methylation | GO:0060415 muscle tissue morphogenesis | GO:0014813 skeletal muscle satellite cell commitment | GO:2000288 positive regulation of myoblast proli…	GO:0005634 nucleus	GO:0003700 DNA-binding transcription factor activity | GO:0043565 sequence-specific DNA binding	hsa05202 Transcriptional misregulation in cancer	-	1	1	1	1e-06	1e-06	1e-06	1e-06	1e-06	1e-06	0	0	0	0	0	0	0	0	0	0	0	0
TAS1R2	1	complement(18839599..18859682)	20084	2542	6	ENSG00000179002	80834	protein_coding	taste 1 receptor member 2	1	GO:0007186 G protein-coupled receptor signaling pathway | GO:0050916 sensory perception of sweet taste | GO:0001582 detection of chemical stimulus involved in sensory perception of sweet taste | GO:0032467 positive regulation of cytokinesis	GO:0005886 plasma membrane | GO:0043235 receptor complex | GO:0016021 integral component of membrane	GO:0046982 protein heterodimerization activity | GO:0008527 taste receptor activity | GO:0004930 G protein-coupled receptor activity	hsa04742 Taste transduction | hsa04973 Carbohydrate digestion and absorption	D02381 Aspartame | D08836 Acesulfame potassium | D08862 Aspartame acesulfame	1	1	1	1e-06	1e-06	1e-06	1e-06	1e-06	1e-06	0	0	0	0	0	0	0	0	0	0	0	0
AL080251.1	1	complement(18849273..18921121)	71849	4369	27	ENSG00000255275	-	protein_coding	-	1	-	-	-	-	-	-499685	-499685	-499685	0.499685	1e-06	1e-06	1e-06	1e-06	1e-06	0.499685	0	0	0	0	0	41	0	0	0	0	0
ALDH4A1	1	complement(18871430..18902724)	31295	3632	26	ENSG00000159423	8659	protein_coding	aldehyde dehydrogenase 4 family member A1	6	GO:0010133 proline catabolic process to glutamate | GO:0055114 oxidation-reduction process | GO:0006562 proline catabolic process | GO:0006561 proline biosynthetic process | GO:0006560 proline metabolic process | GO:0006537 glutamate biosynthetic process | GO:0019470 4-hydroxyproline catabolic process	GO:0005759 mitochondrial matrix	GO:0009055 electron transfer activity | GO:0042802 identical protein binding | GO:0004029 aldehyde dehydrogenase (NAD+) activity	hsa00250 Alanine, aspartate and glutamate metabolism | hsa00330 Arginine and proline metabolism	-	1.32976	1.05592	1.11261	2.9321	3.89898	4.8174	2.48692	3.09606	3.26229	2.9321	3.89898	4.8174	2.48692	3.09606	3.26229	200	271	364	184	205	226
MIR4695	1	complement(18883202..18883275)	74	74	0	ENSG00000265606	100616120	miRNA	microRNA 4695	0	-	-	-	-	-	1	1	1	1e-06	1e-06	1e-06	1e-06	1e-06	1e-06	0	0	0	0	0	0	0	0	0	0	0	0
MIR1290	1	complement(18897071..18897148)	78	78	0	ENSG00000221662	100302276	miRNA	microRNA 1290	0	-	-	-	-	-	1	1	1	1e-06	1e-06	1e-06	1e-06	1e-06	1e-06	0	0	0	0	0	0	0	0	0	0	0	0
IFFO2	1	complement(18904280..18956676)	52397	6179	13	ENSG00000169991	126917	protein_coding	intermediate filament family orphan 2	3	-	GO:0005882 intermediate filament	GO:0005198 structural molecule activity	-	-	1.16538	1.80279	1.35384	0.137879	0.16068	0.10891	0.0158892	0.248565	0.186666	0.137879	0.16068	0.10891	0.0158892	0.248565	0.186666	16	19	14	2	28	22
AL137127.1	1	complement(19072110..19075511)	3402	3402	0	ENSG00000272084	-	3prime_overlapping_ncRNA	-	0	-	-	-	-	-	-2.03797	-1.94144	-31303.3	0.0313033	0.0153601	0.0282588	1e-06	0.0161238	1e-06	0.0313033	0.0153601	0.0282588	0	0.0161238	0	2	1	2	0	1	0
UBR4	1	complement(19074510..19210266)	135757	24661	141	ENSG00000127481	23352	protein_coding	ubiquitin protein ligase E3 component n-recognin 4	17	GO:0016032 viral process	GO:0005654 nucleoplasm | GO:0005813 centrosome | GO:0016021 integral component of membrane | GO:0005737 cytoplasm | GO:0016020 membrane	GO:0005515 protein binding | GO:0016874 ligase activity | GO:0004842 ubiquitin-protein transferase activity | GO:0008270 zinc ion binding | GO:0005516 calmodulin binding	hsa05165 Human papillomavirus infection | hsa05203 Viral carcinogenesis	-	-1.33045	-1.4415	-1.51469	0.747068	0.561517	0.280679	0.222944	0.518258	0.493216	0.747068	0.561517	0.280679	0.222944	0.518258	0.493216	346	265	144	112	233	232
EMC1-AS1	1	19210501..19240704	30204	507	2	ENSG00000230424	101927895	antisense	-	1	-	-	-	-	-	-1.91059	-1.73343	-3.80861	7.87677	4.12268	1.61175	1.35553	4.54404	2.06815	7.87677	4.12268	1.61175	1.35553	4.54404	2.06815	75	40	17	14	42	20
EMC1	1	complement(19215660..19251527)	35868	9602	50	ENSG00000127463	23065	protein_coding	ER membrane protein complex subunit 1	13	GO:0034975 protein folding in endoplasmic reticulum	GO:0016021 integral component of membrane | GO:0072546 ER membrane protein complex	-	-	-	-1.49604	-2.35618	-1.07747	4.3476	2.90608	2.98862	2.5511	1.84519	4.03499	4.3476	2.90608	2.98862	2.5511	1.84519	4.03499	784	534	597	499	323	739
MRTO4	1	19251805..19260128	8324	2556	12	ENSG00000053372	51154	protein_coding	MRT4 homolog, ribosome maturation factor	3	GO:0000956 nuclear-transcribed mRNA catabolic process | GO:0000027 ribosomal large subunit assembly | GO:0006364 rRNA processing | GO:0002181 cytoplasmic translation	GO:0005634 nucleus | GO:0022625 cytosolic large ribosomal subunit | GO:0030687 preribosome, large subunit precursor | GO:0005654 nucleoplasm | GO:0031965 nuclear membrane | GO:0005730 nucleolus	GO:0070180 large ribosomal subunit rRNA binding | GO:0005515 protein binding | GO:0003735 structural constituent of ribosome	-	-	-1.31771	-2.10406	-1.62999	104.848	79.5682	67.4948	70.523	49.8313	64.3243	104.848	79.5682	67.4948	70.523	49.8313	64.3243	5033	3892	3589	3672	2322	3136
AL035413.2	1	complement(19260521..19262307)	1787	339	2	ENSG00000286064	-	unprocessed_pseudogene	-	1	-	-	-	-	-	1	1	1	1e-06	1e-06	1e-06	1e-06	1e-06	1e-06	0	0	0	0	0	0	0	0	0	0	0	0
AKR7L	1	complement(19265982..19274194)	8213	2768	17	ENSG00000211454	246181	polymorphic_pseudogene	aldo-keto reductase family 7 like (gene/pseudogene)	5	GO:0055114 oxidation-reduction process | GO:0006805 xenobiotic metabolic process	GO:0005829 cytosol | GO:0070062 extracellular exosome	GO:0004033 aldo-keto reductase (NADP) activity	hsa00980 Metabolism of xenobiotics by cytochrome P450	-	1.63562	1.25909	-173130	0.17313	0.283174	0.12156	0.283755	0.217985	1e-06	0.17313	0.283174	0.12156	0.283755	0.217985	0	9	15	7	16	11	0
AKR7A3	1	complement(19282573..19288770)	6198	1215	7	ENSG00000162482	22977	protein_coding	aldo-keto reductase family 7 member A3	1	GO:0006805 xenobiotic metabolic process | GO:0006081 cellular aldehyde metabolic process | GO:0055114 oxidation-reduction process	GO:0005829 cytosol | GO:0070062 extracellular exosome	GO:0004033 aldo-keto reductase (NADP) activity | GO:0009055 electron transfer activity | GO:0005515 protein binding	hsa00980 Metabolism of xenobiotics by cytochrome P450	-	1	1	1	1e-06	1e-06	0.276936	0.0808059	1e-06	1e-06	0	0	0.276936	0.0808059	0	0	0	0	7	2	0	0
AL035413.1	1	19297080..19297903	824	525	2	ENSG00000270728	-	processed_pseudogene	-	1	-	-	-	-	-	1	1	1	1e-06	1e-06	1e-06	1e-06	1e-06	1e-06	0	0	0	0	0	0	0	0	0	0	0	0
AKR7A2	1	complement(19303965..19312146)	8182	1781	15	ENSG00000053371	8574	protein_coding	aldo-keto reductase family 7 member A2	5	GO:0005975 carbohydrate metabolic process | GO:0044598 doxorubicin metabolic process | GO:0006081 cellular aldehyde metabolic process | GO:0055114 oxidation-reduction process | GO:0006805 xenobiotic metabolic process | GO:0044597 daunorubicin metabolic process	GO:0070062 extracellular exosome | GO:0005739 mitochondrion | GO:0005829 cytosol | GO:0005794 Golgi apparatus	GO:0004033 aldo-keto reductase (NADP) activity | GO:0009055 electron transfer activity | GO:0004032 alditol:NADP+ 1-oxidoreductase activity	hsa00980 Metabolism of xenobiotics by cytochrome P450	-	1.36287	1.04344	1.41279	44.0685	60.0595	69.0929	61.6031	45.9829	62.2596	44.0685	60.0595	69.0929	61.6031	45.9829	62.2596	1474	2047	2560	2235	1493	2115
RNU6-1099P	1	complement(19305076..19305182)	107	107	0	ENSG00000200403	-	snRNA	RNA, U6 small nuclear 1099, pseudogene	0	-	-	-	-	-	1	1	1	1e-06	1e-06	1e-06	1e-06	1e-06	1e-06	0	0	0	0	0	0	0	0	0	0	0	0
PQLC2	1	19312326..19329300	16975	2686	17	ENSG00000040487	54896	protein_coding	PQ loop repeat containing 2	6	GO:0015809 arginine transport | GO:0015819 lysine transport | GO:1903826 arginine transmembrane transport | GO:1990822 basic amino acid transmembrane transport | GO:1903401 L-lysine transmembrane transport | GO:0080144 amino acid homeostasis	GO:0031301 integral component of organelle membrane | GO:0043231 intracellular membrane-bounded organelle | GO:0005765 lysosomal membrane	GO:0015189 L-lysine transmembrane transporter activity | GO:0015174 basic amino acid transmembrane transporter activity | GO:0015181 arginine transmembrane transporter activity	hsa04148 Efferocytosis	-	-1.55704	1.09947	-1.30752	6.48241	4.16328	11.507	8.95528	7.12722	4.95778	6.48241	4.16328	11.507	8.95528	7.12722	4.95778	327	214	643	490	349	254
CAPZB	1	complement(19338775..19485539)	146765	3239	26	ENSG00000077549	832	protein_coding	capping actin protein of muscle Z-line subunit beta	9	GO:0007596 blood coagulation | GO:0006928 movement of cell or subcellular component | GO:0051016 barbed-end actin filament capping | GO:0030036 actin cytoskeleton organization | GO:0022604 regulation of cell morphogenesis | GO:0010591 regulation of lamellipodium assembly | GO:0007010 cytoskeleton organization | GO:0098609 cell-cell adhesion | GO:0051490 negative regulation of filopodium assembly	GO:0008290 F-actin capping protein complex | GO:0071203 WASH complex | GO:0015629 actin cytoskeleton | GO:0005884 actin filament | GO:0005856 cytoskeleton | GO:0030017 sarcomere | GO:0070062 extracellular exosome | GO:0005829 cytosol	GO:0003779 actin binding | GO:0051015 actin filament binding | GO:0098641 cadherin binding involved in cell-cell adhesion	hsa04144 Endocytosis | hsa04814 Motor proteins | hsa04820 Cytoskeleton in muscle cells	-	-1.24673	-1.80028	-1.35528	80.0924	64.2419	65.5353	60.3806	44.4887	59.0964	80.0924	64.2419	65.5353	60.3806	44.4887	59.0964	4872	3982	4416	3984	2627	3651
RN7SL277P	1	19424384..19424671	288	288	0	ENSG00000240490	-	misc_RNA	RNA, 7SL, cytoplasmic 277, pseudogene	0	-	-	-	-	-	1	1	1	1e-06	1e-06	1e-06	1e-06	1e-06	1e-06	0	0	0	0	0	0	0	0	0	0	0	0
MICOS10	1	19484403..19629821	145419	5480	29	ENSG00000173436	440574	protein_coding	mitochondrial contact site and cristae organizing system subunit 10	11	GO:0008150 biological_process	GO:0005739 mitochondrion | GO:0016021 integral component of membrane | GO:0005743 mitochondrial inner membrane	GO:0005515 protein binding | GO:0003674 molecular_function	-	-	-1.71049	-1.52038	1.43671	43.1903	25.2502	44.7964	37.8832	28.4075	62.0521	43.1903	25.2502	44.7964	37.8832	28.4075	62.0521	4445	2648	5107	4229	2838	6486
RNU4-28P	1	19510593..19510733	141	141	0	ENSG00000201609	-	snRNA	RNA, U4 small nuclear 28, pseudogene	0	-	-	-	-	-	1	1	1	1e-06	1e-06	1e-06	1e-06	1e-06	1e-06	0	0	0	0	0	0	0	0	0	0	0	0
AL031727.2	1	complement(19591802..19596832)	5031	207	2	ENSG00000235185	-	antisense	-	1	-	-	-	-	-	1	1	1	1e-06	1e-06	1e-06	1e-06	1e-06	1e-06	0	0	0	0	0	0	0	0	0	0	0	0
NBL1	1	19596979..19658456	61478	3596	21	ENSG00000158747	4681	protein_coding	NBL1, DAN family BMP antagonist	14	GO:0007399 nervous system development | GO:0090027 negative regulation of monocyte chemotaxis | GO:0048812 neuron projection morphogenesis | GO:0038098 sequestering of BMP from receptor via BMP binding | GO:0045666 positive regulation of neuron differentiation | GO:0035582 sequestering of BMP in extracellular matrix | GO:0048263 determination of dorsal identity | GO:0030514 negative regulation of…	GO:0005615 extracellular space	GO:0016015 morphogen activity | GO:0042803 protein homodimerization activity | GO:0005515 protein binding	hsa04350 TGF-beta signaling pathway	-	1.66209	1.578	2.75464	5.12332	8.51541	11.4155	14.1563	8.08457	14.1129	5.12332	8.51541	11.4155	14.1563	8.08457	14.1129	346	586	854	1037	530	968
MICOS10-NBL1	1	19597067..19656927	59861	1276	15	ENSG00000270136	4681	protein_coding	MICOS10-NBL1 readthrough	3	-	GO:0061617 MICOS complex	-	hsa04350 TGF-beta signaling pathway	-	1	1	1	1e-06	1e-06	1e-06	1e-06	1e-06	1e-06	0	0	0	0	0	0	0	0	0	0	0	0
AL031727.1	1	19608114..19608568	455	455	0	ENSG00000226396	644068	processed_pseudogene	ribosomal protein S14 (RPS14) pseudogene	0	-	-	-	-	-	1	1	1	1e-06	1e-06	1e-06	1e-06	1e-06	1e-06	0	0	0	0	0	0	0	0	0	0	0	0
HTR6	1	19664875..19680966	16092	3800	3	ENSG00000158748	3362	protein_coding	5-hydroxytryptamine receptor 6	1	GO:0007210 serotonin receptor signaling pathway | GO:0007268 chemical synaptic transmission | GO:0021795 cerebral cortex cell migration | GO:0007187 G protein-coupled receptor signaling pathway, coupled to cyclic nucleotide second messenger | GO:0032008 positive regulation of TOR signaling	GO:0005929 cilium | GO:0005886 plasma membrane | GO:0005887 integral component of plasma membrane	GO:0005515 protein binding | GO:0004969 histamine receptor activity | GO:0004993 G protein-coupled serotonin receptor activity	hsa04020 Calcium signaling pathway | hsa04024 cAMP signaling pathway | hsa04080 Neuroactive ligand-receptor interaction | hsa04082 Neuroactive ligand signaling | hsa04726 Serotonergic synapse	D00454 Olanzapine | D02688 Tiospirone hydrochloride | D02995 Asenapine maleate | D06623 Olanzapine pamoate | D10099 Cerlapirdine | D10100 Cerlapirdine hydrochloride | D10710 Idalopirdine | D10747 Idalopirdine hydrochloride	1	1	1	1e-06	1e-06	1e-06	1e-06	1e-06	1e-06	0	0	0	0	0	0	0	0	0	0	0	0
TMCO4	1	complement(19682213..19799945)	117733	4054	30	ENSG00000162542	255104	protein_coding	transmembrane and coiled-coil domains 4	8	-	GO:0016021 integral component of membrane	-	-	-	-1.31434	1.0263	-8.21736	3.50689	2.66818	1.71926	2.10695	3.59914	0.426766	3.50689	2.66818	1.71926	2.10695	3.59914	0.426766	267	207	145	174	266	33
RNF186	1	complement(19814029..19815283)	1255	1255	1	ENSG00000178828	54546	protein_coding	ring finger protein 186	1	-	GO:0016021 integral component of membrane	GO:0008270 zinc ion binding	-	-	1	1	1	1e-06	1e-06	1e-06	1e-06	1e-06	1e-06	0	0	0	0	0	0	0	0	0	0	0	0
AL391883.1	1	19814367..19819502	5136	447	2	ENSG00000235434	-	antisense	-	1	-	-	-	-	-	1	1	1	1e-06	1e-06	1e-06	1e-06	1e-06	1e-06	0	0	0	0	0	0	0	0	0	0	0	0
OTUD3	1	19882395..19912945	30551	6885	12	ENSG00000169914	23252	protein_coding	OTU deubiquitinase 3	3	GO:0044313 protein K6-linked deubiquitination | GO:0035871 protein K11-linked deubiquitination	-	GO:0004843 thiol-dependent ubiquitin-specific protease activity	-	-	4.5143	-1.61787	-38668.8	0.0386688	0.174563	0.0209447	1e-06	0.0239011	1e-06	0.0386688	0.174563	0.0209447	0	0.0239011	0	5	23	3	0	3	0
PLA2G2E	1	complement(19920009..19923617)	3609	785	4	ENSG00000188784	30814	protein_coding	phospholipase A2 group IIE	1	GO:0036150 phosphatidylserine acyl-chain remodeling | GO:0036152 phosphatidylethanolamine acyl-chain remodeling | GO:0036151 phosphatidylcholine acyl-chain remodeling | GO:0036149 phosphatidylinositol acyl-chain remodeling | GO:0006644 phospholipid metabolic process | GO:0006954 inflammatory response | GO:0016042 lipid catabolic process | GO:0006654 phosphatidic acid biosynthetic process | GO:003…	GO:0005576 extracellular region	GO:0005509 calcium ion binding | GO:0004623 phospholipase A2 activity	hsa00564 Glycerophospholipid metabolism | hsa00565 Ether lipid metabolism | hsa00590 Arachidonic acid metabolism | hsa00591 Linoleic acid metabolism | hsa00592 alpha-Linolenic acid metabolism | hsa04014 Ras signaling pathway | hsa04270 Vascular smooth muscle contraction | hsa04972 Pancreatic secretion | hsa04975 Fat digestion and absorption	D06283 Varespladib sodium	1	1	1	1e-06	1e-06	1e-06	1e-06	1e-06	1e-06	0	0	0	0	0	0	0	0	0	0	0	0
RN7SL304P	1	19970969..19971269	301	301	0	ENSG00000242688	-	misc_RNA	RNA, 7SL, cytoplasmic 304, pseudogene	0	-	-	-	-	-	1	1	1	1e-06	1e-06	1e-06	1e-06	1e-06	1e-06	0	0	0	0	0	0	0	0	0	0	0	0
PLA2G2A	1	complement(19975431..19980416)	4986	1685	21	ENSG00000188257	5320	protein_coding	phospholipase A2 group IIA	8	GO:0036149 phosphatidylinositol acyl-chain remodeling | GO:0036151 phosphatidylcholine acyl-chain remodeling | GO:0050729 positive regulation of inflammatory response | GO:0036152 phosphatidylethanolamine acyl-chain remodeling | GO:0070374 positive regulation of ERK1 and ERK2 cascade | GO:0036150 phosphatidylserine acyl-chain remodeling | GO:0006654 phosphatidic acid biosynthetic process | GO:001…	GO:0048471 perinuclear region of cytoplasm | GO:0005783 endoplasmic reticulum | GO:0005576 extracellular region | GO:0005886 plasma membrane | GO:0005615 extracellular space | GO:0070062 extracellular exosome | GO:0005789 endoplasmic reticulum membrane | GO:0030141 secretory granule	GO:0005509 calcium ion binding | GO:0005543 phospholipid binding | GO:0004623 phospholipase A2 activity | GO:0047498 calcium-dependent phospholipase A2 activity	hsa00564 Glycerophospholipid metabolism | hsa00565 Ether lipid metabolism | hsa00590 Arachidonic acid metabolism | hsa00591 Linoleic acid metabolism | hsa00592 alpha-Linolenic acid metabolism | hsa04014 Ras signaling pathway | hsa04270 Vascular smooth muscle contraction | hsa04972 Pancreatic secretion | hsa04975 Fat digestion and absorption	D06283 Varespladib sodium	1	1	1	1e-06	1e-06	1e-06	1e-06	1e-06	1e-06	0	0	0	0	0	0	0	0	0	0	0	0
PLA2G5	1	20028179..20091911	63733	3342	28	ENSG00000127472	5322	protein_coding	phospholipase A2 group V	8	GO:0036148 phosphatidylglycerol acyl-chain remodeling | GO:0034097 response to cytokine | GO:0051591 response to cAMP | GO:0050482 arachidonic acid secretion | GO:0036151 phosphatidylcholine acyl-chain remodeling | GO:0010518 positive regulation of phospholipase activity | GO:0006663 platelet activating factor biosynthetic process | GO:0036149 phosphatidylinositol acyl-chain remodeling | GO:00703…	GO:0005886 plasma membrane | GO:0048471 perinuclear region of cytoplasm | GO:0005794 Golgi apparatus | GO:0005576 extracellular region	GO:0047498 calcium-dependent phospholipase A2 activity | GO:0004623 phospholipase A2 activity | GO:0008201 heparin binding | GO:0005509 calcium ion binding	hsa00564 Glycerophospholipid metabolism | hsa00565 Ether lipid metabolism | hsa00590 Arachidonic acid metabolism | hsa00591 Linoleic acid metabolism | hsa00592 alpha-Linolenic acid metabolism | hsa04014 Ras signaling pathway | hsa04270 Vascular smooth muscle contraction | hsa04972 Pancreatic secretion | hsa04975 Fat digestion and absorption	D06283 Varespladib sodium	1	1	1	1e-06	1e-06	1e-06	1e-06	1e-06	1e-06	0	0	0	0	0	0	0	0	0	0	0	0
PLA2G2D	1	complement(20111939..20119566)	7628	2681	6	ENSG00000117215	26279	protein_coding	phospholipase A2 group IID	2	GO:0016042 lipid catabolic process | GO:0006654 phosphatidic acid biosynthetic process | GO:0006644 phospholipid metabolic process | GO:0006954 inflammatory response | GO:0036151 phosphatidylcholine acyl-chain remodeling | GO:0036149 phosphatidylinositol acyl-chain remodeling | GO:0036150 phosphatidylserine acyl-chain remodeling | GO:0036152 phosphatidylethanolamine acyl-chain remodeling | GO:000…	GO:0005576 extracellular region	GO:0043395 heparan sulfate proteoglycan binding | GO:0005509 calcium ion binding | GO:0008201 heparin binding | GO:0004623 phospholipase A2 activity	hsa00564 Glycerophospholipid metabolism | hsa00565 Ether lipid metabolism | hsa00590 Arachidonic acid metabolism | hsa00591 Linoleic acid metabolism | hsa00592 alpha-Linolenic acid metabolism | hsa04014 Ras signaling pathway | hsa04270 Vascular smooth muscle contraction | hsa04972 Pancreatic secretion | hsa04975 Fat digestion and absorption	D06283 Varespladib sodium	1	1	1	1e-06	1e-06	1e-06	1e-06	1e-06	1e-06	0	0	0	0	0	0	0	0	0	0	0	0
PLA2G2F	1	20139326..20150386	11061	6440	7	ENSG00000158786	64600	protein_coding	phospholipase A2 group IIF	2	GO:0006654 phosphatidic acid biosynthetic process | GO:0016042 lipid catabolic process | GO:0036152 phosphatidylethanolamine acyl-chain remodeling | GO:0036150 phosphatidylserine acyl-chain remodeling | GO:0036149 phosphatidylinositol acyl-chain remodeling | GO:0008150 biological_process | GO:0036151 phosphatidylcholine acyl-chain remodeling | GO:0042130 negative regulation of T cell proliferatio…	GO:0005576 extracellular region | GO:0005829 cytosol	GO:0005509 calcium ion binding | GO:0004623 phospholipase A2 activity	hsa00564 Glycerophospholipid metabolism | hsa00565 Ether lipid metabolism | hsa00590 Arachidonic acid metabolism | hsa00591 Linoleic acid metabolism | hsa00592 alpha-Linolenic acid metabolism | hsa04014 Ras signaling pathway | hsa04270 Vascular smooth muscle contraction | hsa04972 Pancreatic secretion | hsa04975 Fat digestion and absorption	D06283 Varespladib sodium	1	1	1	1e-06	1e-06	1e-06	1e-06	1e-06	1e-06	0	0	0	0	0	0	0	0	0	0	0	0
Z98257.1	1	20154338..20160568	6231	2639	4	ENSG00000227066	-	lincRNA	-	2	-	-	-	-	-	1	1	1	1e-06	1e-06	1e-06	1e-06	1e-06	1e-06	0	0	0	0	0	0	0	0	0	0	0	0
PLA2G2C	1	complement(20161253..20177424)	16172	3298	9	ENSG00000187980	391013	protein_coding	phospholipase A2 group IIC	3	GO:0016042 lipid catabolic process	GO:0005576 extracellular region	GO:0005509 calcium ion binding	hsa00564 Glycerophospholipid metabolism | hsa00565 Ether lipid metabolism | hsa00590 Arachidonic acid metabolism | hsa00591 Linoleic acid metabolism | hsa00592 alpha-Linolenic acid metabolism | hsa04014 Ras signaling pathway | hsa04270 Vascular smooth muscle contraction | hsa04972 Pancreatic secretion | hsa04975 Fat digestion and absorption	D06283 Varespladib sodium	1	1	1	1e-06	1e-06	1e-06	1e-06	1e-06	1e-06	0	0	0	0	0	0	0	0	0	0	0	0
UBXN10-AS1	1	complement(20184242..20186486)	2245	510	2	ENSG00000225986	101928017	antisense	UBXN10 antisense RNA 1	1	-	-	-	-	-	1	1	1	1e-06	1e-06	1e-06	1e-06	1e-06	1e-06	0	0	0	0	0	0	0	0	0	0	0	0
UBXN10	1	20186096..20196050	9955	5562	2	ENSG00000162543	127733	protein_coding	UBX domain protein 10	1	-	-	-	-	-	1	1	1	1e-06	1e-06	1e-06	1e-06	1e-06	1e-06	0	0	0	0	0	0	0	0	0	0	0	0
LINC01757	1	20243095..20244655	1561	480	2	ENSG00000228105	-	lincRNA	-	1	-	-	-	-	-	1	1	1	1e-06	1e-06	1e-06	1e-06	1e-06	1e-06	0	0	0	0	0	0	0	0	0	0	0	0
Z98257.2	1	20272018..20275005	2988	1639	5	ENSG00000284710	-	lincRNA	-	2	-	-	-	-	-	1	1	1	1e-06	1e-06	1e-06	1e-06	1e-06	1e-06	0	0	0	0	0	0	0	0	0	0	0	0
VWA5B1	1	20290919..20354894	63976	6377	37	ENSG00000158816	127731	protein_coding	von Willebrand factor A domain containing 5B1	8	-	GO:0005576 extracellular region	-	-	-	1	1	1	1e-06	1e-06	1e-06	1e-06	1e-06	1e-06	0	0	0	0	0	0	0	0	0	0	0	0
AL020998.1	1	complement(20294211..20323187)	28977	229	2	ENSG00000226664	-	antisense	-	1	-	-	-	-	-	1	1	1	1e-06	1e-06	1e-06	1e-06	1e-06	1e-06	0	0	0	0	0	0	0	0	0	0	0	0
LINC01141	1	complement(20360579..20431234)	70656	3394	23	ENSG00000236963	339505	lincRNA	long intergenic non-protein coding RNA 1141	5	-	-	-	-	-	1	1	1	1e-06	1e-06	1e-06	1e-06	1e-06	1e-06	0	0	0	0	0	0	0	0	0	0	0	0
AL139254.1	1	complement(20412304..20413253)	950	376	3	ENSG00000226487	-	lincRNA	-	1	-	-	-	-	-	1	1	1	1e-06	1e-06	1e-06	1e-06	1e-06	1e-06	0	0	0	0	0	0	0	0	0	0	0	0
AL139254.2	1	20476222..20478937	2716	1340	4	ENSG00000284641	-	lincRNA	-	2	-	-	-	-	-	1	1	1	1e-06	1e-06	1e-06	1e-06	1e-06	1e-06	0	0	0	0	0	0	0	0	0	0	0	0
AL139254.3	1	complement(20478779..20480397)	1619	674	2	ENSG00000284743	-	lincRNA	-	1	-	-	-	-	-	1	1	1	1e-06	1e-06	1e-06	1e-06	1e-06	1e-06	0	0	0	0	0	0	0	0	0	0	0	0
CAMK2N1	1	complement(20482391..20486210)	3820	2605	4	ENSG00000162545	55450	protein_coding	calcium/calmodulin dependent protein kinase II inhibitor 1	2	GO:1904030 negative regulation of cyclin-dependent protein kinase activity	GO:0030054 cell junction | GO:0043025 neuronal cell body | GO:0045211 postsynaptic membrane | GO:0030425 dendrite | GO:0014069 postsynaptic density	GO:0019901 protein kinase binding | GO:0008427 calcium-dependent protein kinase inhibitor activity	-	-	-1.73741	-2.07024	-1.23944	26.9403	15.506	14.3374	15.98	13.0131	21.7358	26.9403	15.506	14.3374	15.98	13.0131	21.7358	1318	773	777	848	618	1080
MUL1	1	complement(20499448..20508151)	8704	2428	4	ENSG00000090432	79594	protein_coding	mitochondrial E3 ubiquitin protein ligase 1	1	GO:0043123 positive regulation of I-kappaB kinase/NF-kappaB signaling | GO:0016567 protein ubiquitination | GO:0050689 negative regulation of defense response to virus by host | GO:1903861 positive regulation of dendrite extension | GO:0006915 apoptotic process | GO:0051646 mitochondrion localization | GO:0045824 negative regulation of innate immune response | GO:0000266 mitochondrial fission | G…	GO:0043025 neuronal cell body | GO:0005654 nucleoplasm | GO:0005777 peroxisome | GO:0016020 membrane | GO:0031307 integral component of mitochondrial outer membrane | GO:0005737 cytoplasm | GO:0030424 axon | GO:0005739 mitochondrion	GO:0008270 zinc ion binding | GO:0019789 SUMO transferase activity | GO:0042802 identical protein binding | GO:0004871 obsolete signal transducer activity | GO:0016874 ligase activity | GO:0004842 ubiquitin-protein transferase activity | GO:0031625 ubiquitin protein ligase binding | GO:0005515 protein binding	hsa04137 Mitophagy - animal	-	1.30311	-1.02703	-1.26537	20.0005	26.0629	22.1929	20.3799	19.4742	15.806	20.0005	26.0629	22.1929	20.3799	19.4742	15.806	912	1211	1121	1008	862	732
RPS4XP4	1	20525989..20526751	763	763	0	ENSG00000215520	-	processed_pseudogene	ribosomal protein S4X pseudogene 4	0	-	-	-	-	-	1	1	1	1e-06	1e-06	1e-06	1e-06	1e-06	1e-06	0	0	0	0	0	0	0	0	0	0	0	0
FAM43B	1	20552573..20555020	2448	2448	1	ENSG00000183114	163933	protein_coding	family with sequence similarity 43 member B	1	-	-	-	-	-	1.60778	-1.02231e+06	2.49295	1.02231	1.64364	0.373078	0.461217	1e-06	2.54856	1.02231	1.64364	0.373078	0.461217	0	2.54856	47	77	19	23	0	119
CDA	1	20589086..20618903	29818	820	5	ENSG00000158825	978	protein_coding	cytidine deaminase	2	GO:0043097 pyrimidine nucleoside salvage | GO:0030308 negative regulation of cell growth | GO:0007166 cell surface receptor signaling pathway | GO:0008655 pyrimidine-containing compound salvage | GO:0051289 protein homotetramerization | GO:0045980 negative regulation of nucleotide metabolic process | GO:0009972 cytidine deamination | GO:0019858 cytosine metabolic process	GO:0005576 extracellular region | GO:0005829 cytosol	GO:0004126 cytidine deaminase activity | GO:0008270 zinc ion binding | GO:0005515 protein binding | GO:0042803 protein homodimerization activity	hsa00240 Pyrimidine metabolism | hsa00983 Drug metabolism - other enzymes	D11679 Cedazuridine	1.63562	-1.16884e+06	3.93845	1.16884	1.91177	0.586197	0.658519	1e-06	4.6034	1.16884	1.91177	0.586197	0.658519	0	4.6034	18	30	10	11	0	72
PINK1	1	20633458..20651511	18054	4833	13	ENSG00000158828	65018	protein_coding	PTEN induced kinase 1	3	GO:2000378 negative regulation of reactive oxygen species metabolic process | GO:2001171 positive regulation of ATP biosynthetic process | GO:0036289 peptidyl-serine autophosphorylation | GO:0022904 respiratory electron transport chain | GO:0051897 positive regulation of protein kinase B signaling | GO:1903298 negative regulation of hypoxia-induced intrinsic apoptotic signaling pathway | GO:00972…	GO:0016020 membrane | GO:0031307 integral component of mitochondrial outer membrane | GO:0005743 mitochondrial inner membrane | GO:0044297 cell body | GO:0005737 cytoplasm | GO:0005856 cytoskeleton | GO:0005741 mitochondrial outer membrane | GO:0000151 ubiquitin ligase complex | GO:0048471 perinuclear region of cytoplasm | GO:0031932 TORC2 complex | GO:0005829 cytosol | GO:0030424 axon | GO:00056…	GO:0043422 protein kinase B binding | GO:0016301 kinase activity | GO:0005524 ATP binding | GO:0005515 protein binding | GO:0004674 protein serine/threonine kinase activity | GO:0004672 protein kinase activity | GO:0016504 peptidase activator activity | GO:0000287 magnesium ion binding | GO:0031625 ubiquitin protein ligase binding | GO:0002020 protease binding	hsa04137 Mitophagy - animal | hsa05012 Parkinson disease | hsa05014 Amyotrophic lateral sclerosis | hsa05022 Pathways of neurodegeneration - multiple diseases	-	-1.35082	-3.15243	-1.09693	57.6759	42.6971	53.8268	56.8192	18.2957	52.5794	57.6759	42.6971	53.8268	56.8192	18.2957	52.5794	5235	3949	5412	5594	1612	4847
MIR6084	1	20633679..20633788	110	110	0	ENSG00000284005	-	miRNA	-	0	-	-	-	-	-	1	1	1	1e-06	1e-06	1e-06	1e-06	1e-06	1e-06	0	0	0	0	0	0	0	0	0	0	0	0
PINK1-AS	1	complement(20642657..20652193)	9537	4443	3	ENSG00000117242	100861548	antisense	PINK1 antisense RNA	1	-	-	-	-	-	-1.22741	-1.77407	1.04034	0.635176	0.517493	0.584218	0.0110487	0.358033	0.660802	0.635176	0.517493	0.584218	0.0110487	0.358033	0.660802	53	44	54	1	29	56
DDOST	1	complement(20651767..20661544)	9778	2721	19	ENSG00000244038	1650	protein_coding	dolichyl-diphosphooligosaccharide--protein glycosyltransferase non-catalytic subunit	6	GO:0006486 protein glycosylation | GO:0034097 response to cytokine | GO:0042110 T cell activation | GO:0018279 protein N-linked glycosylation via asparagine | GO:0006487 protein N-linked glycosylation	GO:0016020 membrane | GO:0043231 intracellular membrane-bounded organelle | GO:0005789 endoplasmic reticulum membrane | GO:0005783 endoplasmic reticulum | GO:0008250 oligosaccharyltransferase complex | GO:0016021 integral component of membrane	GO:0004576 oligosaccharyl transferase activity | GO:0004579 dolichyl-diphosphooligosaccharide-protein glycotransferase activity | GO:0005515 protein binding	hsa04141 Protein processing in endoplasmic reticulum	-	-1.35566	-2.33476	-1.23846	56.3388	41.5582	43.6871	44.0922	24.1305	45.4912	56.3388	41.5582	43.6871	44.0922	24.1305	45.4912	2879	2164	2473	2444	1197	2361
KIF17	1	complement(20664014..20718017)	54004	4470	28	ENSG00000117245	57576	protein_coding	kinesin family member 17	9	GO:0030030 cell projection organization | GO:0031503 protein-containing complex localization | GO:0007018 microtubule-based movement | GO:0015031 protein transport | GO:0016192 vesicle-mediated transport | GO:0022008 neurogenesis	GO:0030992 intraciliary transport particle B | GO:0032391 photoreceptor connecting cilium | GO:0036064 ciliary basal body | GO:0005829 cytosol | GO:0005871 kinesin complex | GO:0005929 cilium | GO:0005930 axoneme | GO:0005874 microtubule	GO:0008574 ATP-dependent microtubule motor activity, plus-end-directed | GO:0008017 microtubule binding | GO:0005524 ATP binding	hsa04814 Motor proteins	-	23380.3	1	11728.8	1e-06	0.0233803	1e-06	0.043928	1e-06	0.0117288	0	0.0233803	0	0.043928	0	0.0117288	0	2	0	4	0	1
AL663074.2	1	complement(20692734..20694013)	1280	479	4	ENSG00000235432	-	unprocessed_pseudogene	-	1	-	-	-	-	-	1	1	1	1e-06	1e-06	1e-06	1e-06	1e-06	1e-06	0	0	0	0	0	0	0	0	0	0	0	0
SH2D5	1	complement(20719731..20732837)	13107	4487	23	ENSG00000189410	400745	protein_coding	SH2 domain containing 5	7	-	GO:0030054 cell junction | GO:0045211 postsynaptic membrane | GO:0014069 postsynaptic density	-	-	-	1.39771	-2.00211	-11.1719	0.391609	0.547356	0.42851	0.951815	0.195598	0.035053	0.391609	0.547356	0.42851	0.951815	0.195598	0.035053	33	47	40	87	16	3
AL663074.1	1	20732880..20733952	1073	299	2	ENSG00000233069	-	antisense	-	1	-	-	-	-	-	1	1	1	1e-06	1e-06	1e-06	1e-06	1e-06	1e-06	0	0	0	0	0	0	0	0	0	0	0	0
HP1BP3	1	complement(20742679..20787323)	44645	7402	39	ENSG00000127483	50809	protein_coding	heterochromatin protein 1 binding protein 3	14	GO:0071456 cellular response to hypoxia | GO:0097298 regulation of nucleus size | GO:0042127 regulation of cell population proliferation | GO:0070828 heterochromatin organization | GO:0006355 regulation of transcription, DNA-templated | GO:0006334 nucleosome assembly	GO:0005634 nucleus | GO:0005694 chromosome | GO:0000786 nucleosome	GO:0005515 protein binding | GO:0031491 nucleosome binding | GO:0003677 DNA binding	-	-	-1.41286	-3.53479	-1.85384	5.18658	3.67098	1.86376	3.70725	1.46729	2.79774	5.18658	3.67098	1.86376	3.70725	1.46729	2.79774	721	520	287	559	198	395
EIF4G3	1	complement(20806292..21176888)	370597	9596	67	ENSG00000075151	8672	protein_coding	eukaryotic translation initiation factor 4 gamma 3	14	GO:0006413 translational initiation | GO:0006446 regulation of translational initiation | GO:0016032 viral process	GO:0016281 eukaryotic translation initiation factor 4F complex | GO:0005829 cytosol	GO:0000339 RNA cap binding | GO:0003743 translation initiation factor activity	hsa05416 Viral myocarditis	-	-1.11878	-2.08852	-1.49192	1.18191	1.05643	1.00685	0.961738	0.565908	0.792205	1.18191	1.05643	1.00685	0.961738	0.565908	0.792205	213	194	201	188	99	145
RNU7-200P	1	20841241..20841302	62	62	0	ENSG00000251914	-	snRNA	RNA, U7 small nuclear 200 pseudogene	0	-	-	-	-	-	1	1	1	1e-06	1e-06	1e-06	1e-06	1e-06	1e-06	0	0	0	0	0	0	0	0	0	0	0	0
MIR1256	1	complement(20988314..20988432)	119	119	0	ENSG00000221808	100302155	miRNA	microRNA 1256	0	-	-	-	-	-	1	1	1	1e-06	1e-06	1e-06	1e-06	1e-06	1e-06	0	0	0	0	0	0	0	0	0	0	0	0
RPS15AP6	1	complement(21003550..21003934)	385	385	0	ENSG00000233072	-	processed_pseudogene	ribosomal protein S15a pseudogene 6	0	-	-	-	-	-	1	1	1	1e-06	1e-06	1e-06	1e-06	1e-06	1e-06	0	0	0	0	0	0	0	0	0	0	0	0
AL627311.1	1	complement(21073639..21073753)	115	115	0	ENSG00000236073	-	processed_pseudogene	-	0	-	-	-	-	-	1	1	1	1e-06	1e-06	1e-06	1e-06	1e-06	1e-06	0	0	0	0	0	0	0	0	0	0	0	0
HSPE1P27	1	21161475..21162081	607	296	2	ENSG00000235112	-	processed_pseudogene	heat shock protein family E (Hsp10) member 1 pseudogene 27	1	-	-	-	-	-	1	1	1	1e-06	1e-06	1e-06	1e-06	1e-06	1e-06	0	0	0	0	0	0	0	0	0	0	0	0
ECE1	1	complement(21217247..21345572)	128326	7308	45	ENSG00000117298	1889	protein_coding	endothelin converting enzyme 1	14	GO:0010613 positive regulation of cardiac muscle hypertrophy | GO:0007507 heart development | GO:0010816 calcitonin catabolic process | GO:0006915 apoptotic process | GO:0019229 regulation of vasoconstriction | GO:0001666 response to hypoxia | GO:0010815 bradykinin catabolic process | GO:0042447 hormone catabolic process | GO:0003100 regulation of systemic arterial blood pressure by endothelin | …	GO:0009897 external side of plasma membrane | GO:0016021 integral component of membrane | GO:0048471 perinuclear region of cytoplasm | GO:0005769 early endosome | GO:0031982 vesicle | GO:0070062 extracellular exosome | GO:0033093 Weibel-Palade body | GO:0016020 membrane | GO:0005765 lysosomal membrane | GO:0005768 endosome	GO:0046872 metal ion binding | GO:0004175 endopeptidase activity | GO:0042803 protein homodimerization activity | GO:0005515 protein binding | GO:0017046 peptide hormone binding | GO:0004222 metalloendopeptidase activity	-	-	-1.32083	-1.30497	-1.12681	14.2516	10.7899	13.0365	10.2102	10.9211	12.6478	14.2516	10.7899	13.0365	10.2102	10.9211	12.6478	1956	1509	1982	1520	1455	1763
AL031005.1	1	21266082..21267251	1170	723	3	ENSG00000236936	-	antisense	-	1	-	-	-	-	-	1	1	1	1e-06	1e-06	1e-06	0.203691	1e-06	1e-06	0	0	0	0.203691	0	0	0	0	0	3	0	0
AL031728.1	1	21293290..21299774	6485	2479	3	ENSG00000231105	100506801	antisense	-	1	-	-	-	-	-	1	1	1	1e-06	1e-06	1e-06	1e-06	1e-06	1e-06	0	0	0	0	0	0	0	0	0	0	0	0
PPP1R11P1	1	21397987..21398362	376	376	0	ENSG00000236216	-	processed_pseudogene	protein phosphatase 1 regulatory inhibitor subunit 11 pseudogene 1	0	-	-	-	-	-	1	1	1	1e-06	1e-06	1e-06	1e-06	1e-06	1e-06	0	0	0	0	0	0	0	0	0	0	0	0
AL592309.1	1	complement(21411460..21413293)	1834	649	2	ENSG00000228823	-	unprocessed_pseudogene	-	1	-	-	-	-	-	1	1	1	1e-06	1e-06	1e-06	1e-06	1e-06	1e-06	0	0	0	0	0	0	0	0	0	0	0	0
AL592309.2	1	21415898..21417492	1595	761	6	ENSG00000236009	-	lincRNA	-	2	-	-	-	-	-	1	1	1	1e-06	1e-06	1e-06	1e-06	1e-06	1e-06	0	0	0	0	0	0	0	0	0	0	0	0
NBPF2P	1	complement(21424625..21427967)	3343	661	5	ENSG00000227001	-	unprocessed_pseudogene	NBPF member 2, pseudogene	1	-	-	-	-	-	1	331940	1	1e-06	1e-06	1e-06	1e-06	0.33194	1e-06	0	0	0	0	0.33194	0	0	0	0	0	4	0
HS6ST1P1	1	21428303..21429536	1234	1234	0	ENSG00000187952	-	processed_pseudogene	heparan sulfate 6-O-sulfotransferase 1 pseudogene 1	0	-	-	-	-	-	1	1	1	1e-06	1e-06	1e-06	1e-06	1e-06	1e-06	0	0	0	0	0	0	0	0	0	0	0	0
CROCCP5	1	21434318..21437558	3241	830	5	ENSG00000186543	-	unprocessed_pseudogene	ciliary rootlet coiled-coil, rootletin pseudogene 5	1	-	-	-	-	-	1	1	1	1e-06	1e-06	1e-06	1e-06	1e-06	1e-06	0	0	0	0	0	0	0	0	0	0	0	0
NBPF3	1	21440128..21485005	44878	6812	51	ENSG00000142794	84224	protein_coding	NBPF member 3	13	GO:1903955 positive regulation of protein targeting to mitochondrion	GO:0005737 cytoplasm	-	-	-	61368.2	32209.7	1	1e-06	0.0613682	0.105846	0.151333	0.0322097	1e-06	0	0.0613682	0.105846	0.151333	0.0322097	0	0	8	15	21	4	0
PFN1P10	1	complement(21459756..21460082)	327	327	0	ENSG00000176378	-	processed_pseudogene	profilin 1 pseudogene 10	0	-	-	-	-	-	1	1	1	1e-06	1e-06	1e-06	1e-06	1e-06	1e-06	0	0	0	0	0	0	0	0	0	0	0	0
ALPL	1	21509397..21578410	69014	2980	23	ENSG00000162551	249	protein_coding	alkaline phosphatase, biomineralization associated	7	GO:0001958 endochondral ossification | GO:0071529 cementum mineralization | GO:0003006 developmental process involved in reproduction | GO:0001501 skeletal system development | GO:0001649 osteoblast differentiation | GO:0033280 response to vitamin D | GO:0032496 response to lipopolysaccharide | GO:0016311 dephosphorylation | GO:0051384 response to glucocorticoid | GO:0071407 cellular response to …	GO:0031225 anchored component of membrane | GO:0065010 extracellular membrane-bounded organelle | GO:0016021 integral component of membrane | GO:0016020 membrane | GO:0005615 extracellular space | GO:0005886 plasma membrane | GO:0070062 extracellular exosome	GO:0046872 metal ion binding | GO:0016462 pyrophosphatase activity | GO:0005515 protein binding | GO:0004035 alkaline phosphatase activity	hsa00730 Thiamine metabolism | hsa00790 Folate biosynthesis	D10595 Asfotase alfa	-1.12335	-1379.15	1.21106	101.544	90.3941	98.701	109.661	0.0736283	122.976	101.544	90.3941	98.701	109.661	0.0736283	122.976	5683	5155	6119	6657	4	6990
LINC02596	1	21586472..21591187	4716	821	2	ENSG00000233431	-	antisense	-	1	-	-	-	-	-	-1.01898	-259425	3.69229	0.259425	0.254592	2.34193	0.119585	1e-06	0.957873	0.259425	0.254592	2.34193	0.119585	0	0.957873	4	4	40	2	0	15
RAP1GAP	1	complement(21596215..21669363)	73149	5755	55	ENSG00000076864	5909	protein_coding	RAP1 GTPase activating protein	13	GO:0007165 signal transduction | GO:1904442 negative regulation of thyroid gland epithelial cell proliferation | GO:1990792 cellular response to glial cell derived neurotrophic factor | GO:1904425 negative regulation of GTP binding | GO:0045665 negative regulation of neuron differentiation | GO:0043087 regulation of GTPase activity | GO:1903697 negative regulation of microvillus assembly | GO:004…	GO:0030424 axon | GO:0000139 Golgi membrane | GO:0016020 membrane | GO:0043025 neuronal cell body | GO:0005769 early endosome | GO:0005829 cytosol | GO:0030425 dendrite	GO:0017016 Ras GTPase binding | GO:0005096 GTPase activator activity | GO:0042803 protein homodimerization activity | GO:0005515 protein binding | GO:0003924 GTPase activity	hsa04015 Rap1 signaling pathway	-	-1.6214	-2.00483	-1.7844	4.68166	2.88742	5.85504	4.3929	2.33519	2.62366	4.68166	2.88742	5.85504	4.3929	2.33519	2.62366	506	318	701	515	245	288
USP48	1	complement(21678298..21783606)	105309	9497	57	ENSG00000090686	84196	protein_coding	ubiquitin specific peptidase 48	15	GO:0006511 ubiquitin-dependent protein catabolic process | GO:0016579 protein deubiquitination	GO:0005739 mitochondrion | GO:0045211 postsynaptic membrane | GO:0045121 membrane raft | GO:0005654 nucleoplasm | GO:0005737 cytoplasm	GO:0004843 thiol-dependent ubiquitin-specific protease activity	-	-	-1.15069	-2.09272	-1.40495	0.930714	0.808833	0.2885	0.553078	0.444739	0.662452	0.930714	0.808833	0.2885	0.553078	0.444739	0.662452	166	147	57	107	77	120
AL590103.1	1	21768269..21768575	307	307	0	ENSG00000231978	-	processed_pseudogene	-	0	-	-	-	-	-	1	1	1	1e-06	1e-06	1e-06	1e-06	1e-06	1e-06	0	0	0	0	0	0	0	0	0	0	0	0
LDLRAD2	1	21812265..21825221	12957	4490	10	ENSG00000187942	401944	protein_coding	low density lipoprotein receptor class A domain containing 2	3	-	GO:0016021 integral component of membrane	-	-	-	1	1	1	1e-06	1e-06	1e-06	1e-06	1e-06	1e-06	0	0	0	0	0	0	0	0	0	0	0	0
HSPG2	1	complement(21822244..21937310)	115067	18118	129	ENSG00000142798	3339	protein_coding	heparan sulfate proteoglycan 2	15	GO:0030203 glycosaminoglycan metabolic process | GO:0030198 extracellular matrix organization | GO:0042157 lipoprotein metabolic process | GO:0006024 glycosaminoglycan biosynthetic process | GO:0022617 extracellular matrix disassembly | GO:0006027 glycosaminoglycan catabolic process | GO:0044267 cellular protein metabolic process | GO:0001525 angiogenesis | GO:0001523 retinoid metabolic process	GO:0043202 lysosomal lumen | GO:0070062 extracellular exosome | GO:0005615 extracellular space | GO:0005886 plasma membrane | GO:0005576 extracellular region | GO:0031012 extracellular matrix | GO:0005604 basement membrane | GO:0005925 focal adhesion | GO:0005796 Golgi lumen	GO:0005515 protein binding | GO:0008022 protein C-terminus binding | GO:0005509 calcium ion binding	hsa03272 Virion - Hepatitis viruses | hsa04512 ECM-receptor interaction | hsa04820 Cytoskeleton in muscle cells | hsa05161 Hepatitis B | hsa05205 Proteoglycans in cancer	-	-1.21129	-3.13522	-2.25398	4.46125	3.68306	2.91837	3.07792	1.42295	1.97927	4.46125	3.68306	2.91837	3.07792	1.42295	1.97927	1518	1277	1100	1136	470	684
AL590556.1	1	21908098..21908580	483	483	0	ENSG00000232037	-	processed_pseudogene	-	0	-	-	-	-	-	1	1	1	1e-06	1e-06	1e-06	0.406539	1e-06	1e-06	0	0	0	0.406539	0	0	0	0	0	4	0	0
AL590556.2	1	complement(21950679..21956871)	6193	1162	2	ENSG00000283234	-	transcribed_unitary_pseudogene	-	1	-	-	-	-	-	1	1	1	1e-06	1e-06	0.1241	1e-06	1e-06	1e-06	0	0	0.1241	0	0	0	0	0	3	0	0	0
CELA3B	1	21977021..21998642	21622	1541	15	ENSG00000219073	23436	protein_coding	chymotrypsin like elastase family member 3B	4	GO:0008203 cholesterol metabolic process | GO:0006508 proteolysis	GO:0005615 extracellular space	GO:0008233 peptidase activity | GO:0004252 serine-type endopeptidase activity	hsa04972 Pancreatic secretion | hsa04974 Protein digestion and absorption	-	1	1	1	1e-06	1e-06	1e-06	1e-06	1e-06	1e-06	0	0	0	0	0	0	0	0	0	0	0	0
AL590556.3	1	21983606..22030617	47012	1611	10	ENSG00000285959	-	processed_transcript	-	2	-	-	-	-	-	1	1	1	1e-06	1e-06	1e-06	1e-06	1e-06	1e-06	0	0	0	0	0	0	0	0	0	0	0	0
RN7SL386P	1	21987481..21987777	297	297	0	ENSG00000273610	-	misc_RNA	-	0	-	-	-	-	-	1	1	1	1e-06	1e-06	1e-06	1e-06	1e-06	1e-06	0	0	0	0	0	0	0	0	0	0	0	0
RNU6-1022P	1	21987816..21987919	104	104	0	ENSG00000201919	-	snRNA	RNA, U6 small nuclear 1022, pseudogene	0	-	-	-	-	-	1	1	1	1e-06	1e-06	1e-06	1e-06	1e-06	1e-06	0	0	0	0	0	0	0	0	0	0	0	0
CELA3A	1	22001656..22012539	10884	1224	13	ENSG00000142789	10136	protein_coding	chymotrypsin like elastase family member 3A	3	GO:0007586 digestion | GO:0006508 proteolysis | GO:0008203 cholesterol metabolic process	GO:0005615 extracellular space	GO:0004252 serine-type endopeptidase activity	hsa04972 Pancreatic secretion | hsa04974 Protein digestion and absorption	-	1	1	1	1e-06	1e-06	1e-06	1e-06	1e-06	1e-06	0	0	0	0	0	0	0	0	0	0	0	0
RN7SL186P	1	22010650..22010946	297	297	0	ENSG00000278124	-	misc_RNA	-	0	-	-	-	-	-	1	1	1	1e-06	1e-06	1e-06	1e-06	1e-06	1e-06	0	0	0	0	0	0	0	0	0	0	0	0
RNU6-776P	1	22010985..22011088	104	104	0	ENSG00000201273	-	snRNA	RNA, U6 small nuclear 776, pseudogene	0	-	-	-	-	-	1	1	1	1e-06	1e-06	1e-06	1e-06	1e-06	1e-06	0	0	0	0	0	0	0	0	0	0	0	0
LINC01635	1	complement(22023990..22026048)	2059	1126	6	ENSG00000228397	101928043	lincRNA	-	2	-	-	-	-	-	-331020	-1.13251	-331020	0.33102	1e-06	1e-06	1e-06	0.29229	1e-06	0.33102	0	0	0	0.29229	0	7	0	0	0	6	0
LINC00339	1	22024558..22031223	6666	3764	25	ENSG00000218510	29092	processed_transcript	long intergenic non-protein coding RNA 339	13	-	-	-	-	-	-1.23899	-1.07079	1.04903	1.51366	1.22169	2.32423	0.939014	1.41359	1.58787	1.51366	1.22169	2.32423	0.939014	1.41359	1.58787	107	88	182	72	97	114
CDC42	1	22025511..22101360	75850	12239	24	ENSG00000070831	998	protein_coding	cell division cycle 42	8	GO:0035264 multicellular organism growth | GO:0042176 regulation of protein catabolic process | GO:0032467 positive regulation of cytokinesis | GO:0030225 macrophage differentiation | GO:0051988 regulation of attachment of spindle microtubules to kinetochore | GO:0031647 regulation of protein stability | GO:0034613 cellular protein localization | GO:1900026 positive regulation of substrate adhesi…	GO:0016020 membrane | GO:0000139 Golgi membrane | GO:0051233 spindle midzone | GO:0030496 midbody | GO:0005886 plasma membrane | GO:0005737 cytoplasm | GO:0043025 neuronal cell body | GO:0030141 secretory granule | GO:0031256 leading edge membrane | GO:0005815 microtubule organizing center | GO:0070062 extracellular exosome | GO:0036464 cytoplasmic ribonucleoprotein granule | GO:0005789 endoplasm…	GO:0034191 apolipoprotein A-I receptor binding | GO:0003924 GTPase activity | GO:0031435 mitogen-activated protein kinase kinase kinase binding | GO:0005515 protein binding | GO:0019901 protein kinase binding | GO:0005525 GTP binding | GO:0031996 thioesterase binding | GO:0030742 GTP-dependent protein binding | GO:0042802 identical protein binding | GO:0061630 ubiquitin protein ligase activity	hsa04010 MAPK signaling pathway | hsa04014 Ras signaling pathway | hsa04015 Rap1 signaling pathway | hsa04062 Chemokine signaling pathway | hsa04144 Endocytosis | hsa04360 Axon guidance | hsa04370 VEGF signaling pathway | hsa04510 Focal adhesion | hsa04520 Adherens junction | hsa04530 Tight junction | hsa04660 T cell receptor signaling pathway | hsa04666 Fc gamma R-mediated phagocytosis | hsa0467…	-	-1.56317	-2.04443	1.00278	8.72295	5.5803	7.18332	5.92011	4.2667	8.74721	8.72295	5.5803	7.18332	5.92011	4.2667	8.74721	2005	1307	1829	1476	952	2042
AL031281.2	1	complement(22028317..22052927)	24611	2574	3	ENSG00000285752	-	lincRNA	-	1	-	-	-	-	-	1	1	1	1e-06	1e-06	1e-06	1e-06	1e-06	1e-06	0	0	0	0	0	0	0	0	0	0	0	0
AL031281.3	1	22030527..22030748	222	222	0	ENSG00000285794	-	transcribed_processed_pseudogene	-	0	-	-	-	-	-	1	1	1	1e-06	1e-06	1e-06	1e-06	1e-06	1e-06	0	0	0	0	0	0	0	0	0	0	0	0
CDC42-IT1	1	22059197..22064199	5003	692	2	ENSG00000230068	-	sense_intronic	CDC42 intronic transcript 1	1	-	-	-	-	-	1	1	1	1e-06	1e-06	1e-06	1e-06	1e-06	1e-06	0	0	0	0	0	0	0	0	0	0	0	0
AL031281.1	1	complement(22068340..22068827)	488	488	0	ENSG00000271428	-	processed_pseudogene	-	0	-	-	-	-	-	1	1	1	1e-06	1e-06	1e-06	1e-06	1e-06	1e-06	0	0	0	0	0	0	0	0	0	0	0	0
WNT4	1	complement(22117313..22143969)	26657	4650	8	ENSG00000162552	54361	protein_coding	Wnt family member 4	3	GO:0016055 Wnt signaling pathway | GO:2001234 negative regulation of apoptotic signaling pathway | GO:0045893 positive regulation of transcription, DNA-templated | GO:0048599 oocyte development | GO:0090263 positive regulation of canonical Wnt signaling pathway | GO:0060129 thyroid-stimulating hormone-secreting cell differentiation | GO:0061180 mammary gland epithelium development | GO:0033080 im…	GO:0005576 extracellular region | GO:0005615 extracellular space | GO:0005886 plasma membrane | GO:0005737 cytoplasm | GO:0009986 cell surface | GO:0030666 endocytic vesicle membrane | GO:0005796 Golgi lumen | GO:0005788 endoplasmic reticulum lumen | GO:0070062 extracellular exosome	GO:0048018 receptor ligand activity | GO:0005109 frizzled binding | GO:0003714 transcription corepressor activity	hsa04150 mTOR signaling pathway | hsa04310 Wnt signaling pathway | hsa04360 Axon guidance | hsa04390 Hippo signaling pathway | hsa04550 Signaling pathways regulating pluripotency of stem cells | hsa04916 Melanogenesis | hsa04919 Thyroid hormone signaling pathway | hsa04934 Cushing syndrome | hsa05010 Alzheimer disease | hsa05022 Pathways of neurodegeneration - multiple diseases | hsa05165 Human p…	-	2.19365	1.63614	5.90767	0.194666	0.42703	0.496187	1e-06	0.318502	1.15002	0.194666	0.42703	0.496187	0	0.318502	1.15002	17	38	48	0	27	102
AL445253.1	1	22142850..22157401	14552	811	5	ENSG00000285873	-	bidirectional_promoter_lncRNA	-	1	-	-	-	-	-	451029	1	387874	1e-06	0.451029	1e-06	1e-06	1e-06	0.387874	0	0.451029	0	0	0	0.387874	0	7	0	0	0	6
MIR4418	1	22266239..22266300	62	62	0	ENSG00000266564	100616433	miRNA	microRNA 4418	0	-	-	-	-	-	1	1	1	1e-06	1e-06	1e-06	1e-06	1e-06	1e-06	0	0	0	0	0	0	0	0	0	0	0	0
PPIAP34	1	complement(22322840..22323331)	492	492	0	ENSG00000234397	-	processed_pseudogene	-	0	-	-	-	-	-	1	1	1	1e-06	1e-06	1e-06	1e-06	1e-06	1e-06	0	0	0	0	0	0	0	0	0	0	0	0
AL591122.1	1	complement(22364630..22366482)	1853	1853	0	ENSG00000279625	-	TEC	-	0	-	-	-	-	-	1	1	1	1e-06	1e-06	1e-06	1e-06	1e-06	1e-06	0	0	0	0	0	0	0	0	0	0	0	0
ZBTB40	1	22428838..22531157	102320	9169	23	ENSG00000184677	9923	protein_coding	zinc finger and BTB domain containing 40	5	GO:0006355 regulation of transcription, DNA-templated | GO:0006351 transcription, DNA-templated | GO:0030282 bone mineralization | GO:0006974 cellular response to DNA damage stimulus	GO:0005634 nucleus	GO:0003677 DNA binding | GO:0003674 molecular_function | GO:0046872 metal ion binding	-	-	-1.06993	-2.35213	-1.12254	0.365859	0.341946	0.241153	0.128493	0.155544	0.325921	0.365859	0.341946	0.241153	0.128493	0.155544	0.325921	63	60	46	24	26	57
ZBTB40-IT1	1	22517474..22519708	2235	273	2	ENSG00000237200	-	sense_intronic	ZBTB40 intronic transcript 1	1	-	-	-	-	-	1	1	1	1e-06	1e-06	1e-06	1e-06	1e-06	1e-06	0	0	0	0	0	0	0	0	0	0	0	0
EPHA8	1	22563489..22603595	40107	5434	19	ENSG00000070886	2046	protein_coding	EPH receptor A8	2	GO:0006929 substrate-dependent cell migration | GO:0046777 protein autophosphorylation | GO:0016322 neuron remodeling | GO:0018108 peptidyl-tyrosine phosphorylation | GO:0030155 regulation of cell adhesion | GO:0048013 ephrin receptor signaling pathway | GO:0043410 positive regulation of MAPK cascade | GO:0043552 positive regulation of phosphatidylinositol 3-kinase activity | GO:0031175 neuron pr…	GO:0005887 integral component of plasma membrane | GO:0043005 neuron projection | GO:0031901 early endosome membrane | GO:0005886 plasma membrane	GO:0005524 ATP binding | GO:0005004 GPI-linked ephrin receptor activity	hsa04360 Axon guidance	-	1	1	1	1e-06	1e-06	1e-06	1e-06	1e-06	1e-06	0	0	0	0	0	0	0	0	0	0	0	0
MIR6127	1	complement(22633258..22633366)	109	109	0	ENSG00000276835	-	miRNA	-	0	-	-	-	-	-	1	1	1	1e-06	1e-06	1e-06	1e-06	1e-06	1e-06	0	0	0	0	0	0	0	0	0	0	0	0
C1QA	1	22636628..22639678	3051	1220	7	ENSG00000173372	712	protein_coding	complement C1q A chain	3	GO:0007267 cell-cell signaling | GO:0045087 innate immune response | GO:0006508 proteolysis | GO:0010039 response to iron ion | GO:0006958 complement activation, classical pathway | GO:0006956 complement activation	GO:0070062 extracellular exosome | GO:0005581 collagen trimer | GO:0005576 extracellular region	GO:0004252 serine-type endopeptidase activity | GO:0005515 protein binding	hsa04148 Efferocytosis | hsa04610 Complement and coagulation cascades | hsa04936 Alcoholic liver disease | hsa05020 Prion disease | hsa05133 Pertussis | hsa05142 Chagas disease | hsa05150 Staphylococcus aureus infection | hsa05171 Coronavirus disease - COVID-19 | hsa05322 Systemic lupus erythematosus	-	1	1	1	1e-06	1e-06	1e-06	1e-06	1e-06	1e-06	0	0	0	0	0	0	0	0	0	0	0	0
C1QC	1	22643633..22648110	4478	1332	7	ENSG00000159189	714	protein_coding	complement C1q C chain	3	GO:0006958 complement activation, classical pathway | GO:0006955 immune response | GO:0006956 complement activation | GO:0030853 negative regulation of granulocyte differentiation | GO:0006508 proteolysis | GO:0045087 innate immune response | GO:0045650 negative regulation of macrophage differentiation	GO:0005576 extracellular region | GO:0005581 collagen trimer | GO:0070062 extracellular exosome | GO:0005615 extracellular space | GO:0072562 blood microparticle	GO:0004252 serine-type endopeptidase activity	hsa04148 Efferocytosis | hsa04610 Complement and coagulation cascades | hsa04936 Alcoholic liver disease | hsa05020 Prion disease | hsa05133 Pertussis | hsa05142 Chagas disease | hsa05150 Staphylococcus aureus infection | hsa05171 Coronavirus disease - COVID-19 | hsa05322 Systemic lupus erythematosus	-	1	1	1	1e-06	1e-06	1e-06	1e-06	1e-06	1e-06	0	0	0	0	0	0	0	0	0	0	0	0
C1QB	1	22652762..22661637	8876	1492	9	ENSG00000173369	713	protein_coding	complement C1q B chain	4	GO:0048839 inner ear development | GO:0006508 proteolysis | GO:0045087 innate immune response | GO:0006958 complement activation, classical pathway | GO:0006956 complement activation	GO:0070062 extracellular exosome | GO:0072562 blood microparticle | GO:0005576 extracellular region | GO:0005581 collagen trimer	GO:0042803 protein homodimerization activity | GO:0005515 protein binding | GO:0004252 serine-type endopeptidase activity	hsa04148 Efferocytosis | hsa04610 Complement and coagulation cascades | hsa04936 Alcoholic liver disease | hsa05020 Prion disease | hsa05133 Pertussis | hsa05142 Chagas disease | hsa05150 Staphylococcus aureus infection | hsa05171 Coronavirus disease - COVID-19 | hsa05322 Systemic lupus erythematosus	-	1	1	1	1e-06	1e-06	1e-06	1e-06	1e-06	1e-06	0	0	0	0	0	0	0	0	0	0	0	0
EPHB2	1	22710839..22921500	210662	12516	29	ENSG00000133216	2048	protein_coding	EPH receptor B2	7	GO:0007612 learning | GO:0048593 camera-type eye morphogenesis | GO:0051965 positive regulation of synapse assembly | GO:0018108 peptidyl-tyrosine phosphorylation | GO:0001655 urogenital system development | GO:0007399 nervous system development | GO:0031290 retinal ganglion cell axon guidance | GO:0060997 dendritic spine morphogenesis | GO:0048013 ephrin receptor signaling pathway | GO:0048170 p…	GO:0043025 neuronal cell body | GO:0005886 plasma membrane | GO:0005576 extracellular region | GO:0030424 axon | GO:0005829 cytosol | GO:0030425 dendrite | GO:0005887 integral component of plasma membrane	GO:0005524 ATP binding | GO:0005515 protein binding | GO:0008046 axon guidance receptor activity | GO:0005005 transmembrane-ephrin receptor activity | GO:0005102 signaling receptor binding | GO:0042802 identical protein binding | GO:0004713 protein tyrosine kinase activity	hsa04360 Axon guidance	D11140 Sitravatinib | D11541 Sitravatinib malate	1	35061.1	1	1e-06	1e-06	1e-06	0.0235329	0.0350611	1e-06	0	0	0	0.0235329	0.0350611	0	0	0	0	6	8	0
MIR4684	1	22719517..22719598	82	82	0	ENSG00000265422	100616391	miRNA	microRNA 4684	0	-	-	-	-	-	1	1	1	1e-06	1e-06	1e-06	1e-06	1e-06	1e-06	0	0	0	0	0	0	0	0	0	0	0	0
AL512444.1	1	complement(22835713..22836849)	1137	480	2	ENSG00000225952	-	antisense	-	1	-	-	-	-	-	1	1	1	1e-06	1e-06	1e-06	1e-06	1e-06	1e-06	0	0	0	0	0	0	0	0	0	0	0	0
MIR4253	1	complement(22863159..22863226)	68	68	0	ENSG00000264014	100422914	miRNA	microRNA 4253	0	-	-	-	-	-	1	1	1	1e-06	1e-06	1e-06	1e-06	1e-06	1e-06	0	0	0	0	0	0	0	0	0	0	0	0
LACTBL1	1	complement(22953043..22965338)	12296	1641	10	ENSG00000215906	646262	protein_coding	lactamase beta like 1	2	-	-	-	-	-	1	1	1	1e-06	1e-06	1e-06	1e-06	1e-06	1e-06	0	0	0	0	0	0	0	0	0	0	0	0
TEX46	1	complement(23010834..23015852)	5019	660	7	ENSG00000227868	729059	protein_coding	testis expressed 46	3	-	-	-	-	-	1	498664	1	1e-06	1e-06	1e-06	1e-06	0.498664	1e-06	0	0	0	0	0.498664	0	0	0	0	0	6	0
KDM1A	1	23019443..23083689	64247	3409	31	ENSG00000004487	23028	protein_coding	lysine demethylase 1A	5	GO:0033184 positive regulation of histone ubiquitination | GO:2000648 positive regulation of stem cell proliferation | GO:0034644 cellular response to UV | GO:0043518 negative regulation of DNA damage response, signal transduction by p53 class mediator | GO:0001701 in utero embryonic development | GO:0034720 histone H3-K4 demethylation | GO:0046886 positive regulation of hormone biosynthetic proc…	GO:1990391 DNA repair complex | GO:0000784 nuclear chromosome, telomeric region | GO:0005654 nucleoplasm | GO:0005667 transcription regulator complex | GO:0000790 nuclear chromatin | GO:0005634 nucleus	GO:0034648 histone demethylase activity (H3-dimethyl-K4 specific) | GO:0050681 androgen receptor binding | GO:0003682 chromatin binding | GO:0030374 nuclear receptor transcription coactivator activity | GO:0002039 p53 binding | GO:0019899 enzyme binding | GO:0050660 flavin adenine dinucleotide binding | GO:0008134 transcription factor binding | GO:0003700 DNA-binding transcription factor activity…	hsa04714 Thermogenesis	-	-1.19027	-3.28922	-1.86312	12.808	10.7606	5.76705	5.0976	3.89394	6.87449	12.808	10.7606	5.76705	5.0976	3.89394	6.87449	820	702	409	354	242	447
AL031428.1	1	complement(23020147..23088058)	67912	666	2	ENSG00000240553	-	antisense	-	1	-	-	-	-	-	1	1	1	1e-06	1e-06	1e-06	1e-06	1e-06	1e-06	0	0	0	0	0	0	0	0	0	0	0	0
MIR3115	1	23044305..23044372	68	68	0	ENSG00000263793	100422866	miRNA	microRNA 3115	0	-	-	-	-	-	1	1	1	1e-06	1e-06	1e-06	1e-06	1e-06	1e-06	0	0	0	0	0	0	0	0	0	0	0	0
AL031428.2	1	complement(23057858..23057934)	77	77	0	ENSG00000266802	100616177	miRNA	-	0	-	-	-	-	-	1	1	1	1e-06	1e-06	1e-06	1e-06	1e-06	1e-06	0	0	0	0	0	0	0	0	0	0	0	0
LUZP1	1	complement(23084023..23177808)	93786	9658	14	ENSG00000169641	7798	protein_coding	leucine zipper protein 1	5	GO:0060840 artery development | GO:0003281 ventricular septum development | GO:0021503 neural fold bending	GO:0070062 extracellular exosome | GO:0016020 membrane | GO:0005634 nucleus	-	-	-	1.36907	-1.1563	-2.05665	0.446573	0.611391	0.223966	0.0813246	0.386209	0.217136	0.446573	0.611391	0.223966	0.0813246	0.386209	0.217136	81	113	45	16	68	40
AL161672.1	1	23140325..23141142	818	818	0	ENSG00000229010	-	processed_pseudogene	-	0	-	-	-	-	-	1	1	1	1e-06	1e-06	1e-06	1e-06	1e-06	1e-06	0	0	0	0	0	0	0	0	0	0	0	0
RNU6-514P	1	23162704..23162810	107	107	0	ENSG00000206935	-	snRNA	RNA, U6 small nuclear 514, pseudogene	0	-	-	-	-	-	1	1	1	1e-06	1e-06	1e-06	1e-06	1e-06	1e-06	0	0	0	0	0	0	0	0	0	0	0	0
RNU6-135P	1	23163953..23164053	101	101	0	ENSG00000252578	-	snRNA	RNA, U6 small nuclear 135, pseudogene	0	-	-	-	-	-	1	1	1	1e-06	1e-06	1e-06	1e-06	1e-06	1e-06	0	0	0	0	0	0	0	0	0	0	0	0
HTR1D	1	complement(23191895..23194729)	2835	2835	1	ENSG00000179546	3352	protein_coding	5-hydroxytryptamine receptor 1D	1	GO:0007193 adenylate cyclase-inhibiting G protein-coupled receptor signaling pathway | GO:0040012 regulation of locomotion | GO:0007187 G protein-coupled receptor signaling pathway, coupled to cyclic nucleotide second messenger | GO:0014827 intestine smooth muscle contraction | GO:0042310 vasoconstriction | GO:0050795 regulation of behavior | GO:0009636 response to toxic substance | GO:0007268 ch…	GO:0005887 integral component of plasma membrane | GO:0005886 plasma membrane	GO:0051378 serotonin binding | GO:0004993 G protein-coupled serotonin receptor activity	hsa04024 cAMP signaling pathway | hsa04080 Neuroactive ligand-receptor interaction | hsa04082 Neuroactive ligand signaling | hsa04726 Serotonergic synapse | hsa04742 Taste transduction	D00415 Zolmitriptan | D00451 Sumatriptan | D00674 Naratriptan hydrochloride | D00675 Rizatriptan benzoate | D00676 Sumatriptan succinate | D00679 Ergotamine tartrate | D01321 Zotepine | D01973 Eletriptan hydrobromide | D02211 Dihydroergotamine mesylate | D02824 Almotriptan | D02825 Almotriptan malate | D02826 Alniditan dihydrochloride | D03014 Avitriptan fumarate | D03982 Elzasonan citrate | D039…	-2.62024	-338076	-338076	0.338076	0.129025	1e-06	0.0519466	1e-06	1e-06	0.338076	0.129025	0	0.0519466	0	0	18	7	0	3	0	0
AL109936.1	1	23244765..23245224	460	460	0	ENSG00000215381	-	processed_pseudogene	-	0	-	-	-	-	-	-347263	1.71694	-347263	0.347263	1e-06	0.417984	1e-06	0.596229	1e-06	0.347263	0	0.417984	0	0.596229	0	3	0	4	0	5	0
LINC01355	1	complement(23281308..23286752)	5445	3732	5	ENSG00000261326	-	lincRNA	-	2	-	-	-	-	-	98013.1	1	1	1e-06	0.0980131	1e-06	1e-06	1e-06	1e-06	0	0.0980131	0	0	0	0	0	7	0	0	0	0
AL109936.6	1	23297797..23302866	5070	604	2	ENSG00000284726	-	lincRNA	-	1	-	-	-	-	-	1	1	1	1e-06	1e-06	1e-06	1e-06	1e-06	1e-06	0	0	0	0	0	0	0	0	0	0	0	0
HNRNPR	1	complement(23303771..23344336)	40566	8676	35	ENSG00000125944	10236	protein_coding	heterogeneous nuclear ribonucleoprotein R	13	GO:0061014 positive regulation of mRNA catabolic process | GO:0010467 gene expression | GO:0007623 circadian rhythm | GO:0061157 mRNA destabilization | GO:0006397 mRNA processing | GO:0000398 mRNA splicing, via spliceosome | GO:0043086 negative regulation of catalytic activity	GO:0005730 nucleolus | GO:0043679 axon terminus | GO:0005681 spliceosomal complex | GO:0005654 nucleoplasm | GO:0005783 endoplasmic reticulum | GO:0030425 dendrite | GO:0030426 growth cone | GO:0071013 catalytic step 2 spliceosome	GO:0000166 nucleotide binding | GO:0005515 protein binding | GO:0003723 RNA binding | GO:0003730 mRNA 3'-UTR binding	-	-	-1.98117	-3.63941	-3.60799	7.064	3.56558	2.7314	3.27037	1.94097	1.95788	7.064	3.56558	2.7314	3.27037	1.94097	1.95788	1151	592	493	578	307	324
ZNF436	1	complement(23359448..23369836)	10389	4786	6	ENSG00000125945	80818	protein_coding	zinc finger protein 436	2	GO:0006355 regulation of transcription, DNA-templated | GO:0006351 transcription, DNA-templated	GO:0005654 nucleoplasm | GO:0005737 cytoplasm	GO:0003677 DNA binding | GO:0046872 metal ion binding | GO:0003700 DNA-binding transcription factor activity | GO:0005515 protein binding	-	-	76428.1	1	120498	1e-06	0.0764281	0.0803479	0.0820553	1e-06	0.120498	0	0.0764281	0.0803479	0.0820553	0	0.120498	0	7	8	8	0	11
ZNF436-AS1	1	23368997..23371839	2843	1030	10	ENSG00000249087	148898	antisense	ZNF436 antisense RNA 1	5	-	-	-	-	-	5.5611	6.86775	5.90767	0.155088	0.862461	0.140004	0.0953195	1.06511	0.91621	0.155088	0.862461	0.140004	0.0953195	1.06511	0.91621	3	17	3	2	20	18
RF00019_5	1	23370254..23370346	93	93	0	ENSG00000201405	-	misc_RNA	-	0	-	-	-	-	-	1	1	1	1e-06	1e-06	1e-06	1e-06	1e-06	1e-06	0	0	0	0	0	0	0	0	0	0	0	0
AL109936.2	1	complement(23378380..23379029)	650	650	0	ENSG00000271420	-	lincRNA	-	0	-	-	-	-	-	1	1	1	1e-06	1e-06	1e-06	1e-06	1e-06	1e-06	0	0	0	0	0	0	0	0	0	0	0	0
TCEA3	1	complement(23381061..23424740)	43680	3515	21	ENSG00000204219	6920	protein_coding	transcription elongation factor A3	6	GO:0006351 transcription, DNA-templated | GO:0032784 regulation of DNA-templated transcription, elongation | GO:0006357 regulation of transcription by RNA polymerase II	GO:0005634 nucleus	GO:0003677 DNA binding | GO:0008270 zinc ion binding	-	-	-1.42556	-1.39993	-1.79172	8.49831	5.96138	6.05809	5.86561	6.07051	4.74309	8.49831	5.96138	6.05809	5.86561	6.07051	4.74309	561	401	443	420	389	318
AL357134.1	1	23410832..23412146	1315	426	3	ENSG00000232482	-	processed_pseudogene	-	1	-	-	-	-	-	1	257526	1	1e-06	1e-06	1e-06	1e-06	0.257526	1e-06	0	0	0	0	0.257526	0	0	0	0	0	2	0
ASAP3	1	complement(23428563..23484568)	56006	4988	49	ENSG00000088280	55616	protein_coding	ArfGAP with SH3 domain, ankyrin repeat and PH domain 3	12	GO:0043547 positive regulation of GTPase activity | GO:0051492 regulation of stress fiber assembly | GO:0016477 cell migration	GO:0005737 cytoplasm | GO:0001726 ruffle | GO:0005925 focal adhesion	GO:0005515 protein binding | GO:0005096 GTPase activator activity | GO:0046872 metal ion binding	hsa04144 Endocytosis | hsa04666 Fc gamma R-mediated phagocytosis	-	-1.22395	-2.63481	1.13065	2.23108	1.82285	3.52705	5.66872	0.846769	2.52258	2.23108	1.82285	3.52705	5.66872	0.846769	2.52258	209	174	366	576	77	240
E2F2	1	complement(23506438..23531233)	24796	5462	9	ENSG00000007968	1870	protein_coding	E2F transcription factor 2	2	GO:0072332 intrinsic apoptotic signaling pathway by p53 class mediator | GO:1990086 lens fiber cell apoptotic process | GO:0006367 transcription initiation from RNA polymerase II promoter | GO:0051726 regulation of cell cycle | GO:0007049 cell cycle | GO:0006355 regulation of transcription, DNA-templated	GO:0005654 nucleoplasm | GO:0005667 transcription regulator complex	GO:0005515 protein binding | GO:0008134 transcription factor binding | GO:0003700 DNA-binding transcription factor activity | GO:0003677 DNA binding	hsa01522 Endocrine resistance | hsa04110 Cell cycle | hsa04218 Cellular senescence | hsa04934 Cushing syndrome | hsa05160 Hepatitis C | hsa05161 Hepatitis B | hsa05163 Human cytomegalovirus infection | hsa05166 Human T-cell leukemia virus 1 infection | hsa05167 Kaposi sarcoma-associated herpesvirus infection | hsa05169 Epstein-Barr virus infection | hsa05200 Pathways in cancer | hsa05212 Pancreat…	-	-1.27512	-4.11657	-2.02243	4.46487	3.50152	2.53453	4.10727	1.08461	2.20768	4.46487	3.50152	2.53453	4.10727	1.08461	2.20768	458	366	288	457	108	230
AL021154.1	1	complement(23549139..23550915)	1777	456	2	ENSG00000235052	-	lincRNA	-	1	-	-	-	-	-	1	1.20292e+06	1.83956e+06	1e-06	1e-06	1e-06	1e-06	1.20292	1.83956	0	0	0	0	1.20292	1.83956	0	0	0	0	10	16
ID3	1	complement(23557926..23559501)	1576	1496	7	ENSG00000117318	3399	protein_coding	inhibitor of DNA binding 3, HLH protein	3	GO:0030903 notochord development | GO:0072750 cellular response to leptomycin B | GO:0006275 regulation of DNA replication | GO:0043433 negative regulation of DNA-binding transcription factor activity | GO:0007275 multicellular organism development | GO:0042476 odontogenesis | GO:0007623 circadian rhythm | GO:0009611 response to wounding | GO:0007507 heart development | GO:0030855 epithelial cell…	GO:0005634 nucleus | GO:0005737 cytoplasm | GO:0015630 microtubule cytoskeleton | GO:0005654 nucleoplasm	GO:0046983 protein dimerization activity | GO:0019904 protein domain specific binding | GO:0003714 transcription corepressor activity | GO:0005515 protein binding | GO:0003700 DNA-binding transcription factor activity | GO:0008134 transcription factor binding	hsa04350 TGF-beta signaling pathway | hsa04550 Signaling pathways regulating pluripotency of stem cells	-	-1.11209	-1.66165	-1.12758	114.36	102.833	106.74	116.686	68.823	101.421	114.36	102.833	106.74	116.686	68.823	101.421	3213	2944	3322	3556	1877	2894
AL450043.1	1	complement(23576436..23593621)	17186	1322	4	ENSG00000285802	-	lincRNA	-	1	-	-	-	-	-	-443053	-443053	-1.86199	0.443053	1e-06	1e-06	1e-06	1e-06	0.237947	0.443053	0	0	0	0	0.237947	11	0	0	0	0	6
MDS2	1	23581495..23640568	59074	2142	11	ENSG00000197880	259283	lincRNA	myelodysplastic syndrome 2 translocation associated	3	-	GO:0005615 extracellular space	-	-	-	1	1	1	1e-06	1e-06	1e-06	1e-06	1e-06	1e-06	0	0	0	0	0	0	0	0	0	0	0	0
AL451000.1	1	23670294..23680259	9966	1186	7	ENSG00000229239	-	unprocessed_pseudogene	-	1	-	-	-	-	-	1	1	1	1e-06	1e-06	1e-06	0.0413909	1e-06	1e-06	0	0	0	0.0413909	0	0	0	0	0	1	0	0
RPL11	1	23691742..23696835	5094	2659	16	ENSG00000142676	6135	protein_coding	ribosomal protein L11	6	GO:0006605 protein targeting | GO:0042273 ribosomal large subunit biogenesis | GO:0006412 translation | GO:0006413 translational initiation | GO:0000184 nuclear-transcribed mRNA catabolic process, nonsense-mediated decay | GO:0019083 viral transcription | GO:0000027 ribosomal large subunit assembly | GO:0006364 rRNA processing | GO:0006614 SRP-dependent cotranslational protein targeting to membra…	GO:0022625 cytosolic large ribosomal subunit | GO:0005829 cytosol | GO:0031012 extracellular matrix | GO:0016020 membrane | GO:0005730 nucleolus | GO:0005737 cytoplasm | GO:0070062 extracellular exosome	GO:0019843 rRNA binding | GO:0003735 structural constituent of ribosome | GO:0005515 protein binding | GO:0003723 RNA binding	hsa03010 Ribosome | hsa05171 Coronavirus disease - COVID-19	-	-1.17574	-1.67576	-1.08354	713.137	606.543	597.047	604.232	425.56	658.154	713.137	606.543	597.047	604.232	425.56	658.154	35612	30864	33027	32729	20629	33380
ELOA	1	23743155..23762059	18905	5391	17	ENSG00000011007	6924	protein_coding	elongin A	4	GO:0006366 transcription by RNA polymerase II | GO:0006357 regulation of transcription by RNA polymerase II | GO:0006368 transcription elongation from RNA polymerase II promoter	GO:0005615 extracellular space | GO:0005654 nucleoplasm | GO:0070449 elongin complex | GO:0016021 integral component of membrane	GO:0005515 protein binding | GO:0003677 DNA binding	-	-	-1.07559	-2.8208	-1.77915	2.43962	2.26816	1.0878	0.974325	0.864869	1.37123	2.43962	2.26816	1.0878	0.974325	0.864869	1.37123	247	234	122	107	85	141
ELOA-AS1	1	complement(23760382..23778287)	17906	1347	6	ENSG00000236810	100506963	antisense	-	2	-	-	-	-	-	1.00754	-1.37366	-1.12018	2.96475	2.98711	2.99757	3.24348	2.15829	2.64668	2.96475	2.98711	2.99757	3.24348	2.15829	2.64668	75	77	84	89	53	68
PITHD1	1	23778418..23788232	9815	2173	9	ENSG00000057757	57095	protein_coding	PITH domain containing 1	3	-	GO:0005634 nucleus	-	-	-	-1.24751	-2.70502	-1.44686	32.6392	26.1636	22.187	25.4145	12.0662	22.5586	32.6392	26.1636	22.187	25.4145	12.0662	22.5586	1332	1088	1003	1125	478	935
LYPLA2	1	23791145..23795539	4395	2021	29	ENSG00000011009	11313	protein_coding	lysophospholipase 2	10	GO:0006631 fatty acid metabolic process | GO:0098609 cell-cell adhesion | GO:0002084 protein depalmitoylation	GO:0005737 cytoplasm | GO:0070062 extracellular exosome	GO:0052689 carboxylic ester hydrolase activity | GO:0008474 palmitoyl-(protein) hydrolase activity | GO:0098641 cadherin binding involved in cell-cell adhesion	hsa00564 Glycerophospholipid metabolism	-	1.45485	1.02333	1.27206	27.7959	40.4388	41.6226	56.4251	28.4443	35.3581	27.7959	40.4388	41.6226	56.4251	28.4443	35.3581	1055	1564	1750	2323	1048	1363
GALE	1	complement(23795599..23800781)	5183	3955	40	ENSG00000117308	2582	protein_coding	UDP-galactose-4-epimerase	16	GO:0019388 galactose catabolic process	GO:0005829 cytosol | GO:0070062 extracellular exosome	GO:0042803 protein homodimerization activity	hsa00052 Galactose metabolism | hsa00520 Amino sugar and nucleotide sugar metabolism	-	-1.23849	-1.32961	-1.15669	8.27987	6.68547	6.90334	9.35867	6.22731	7.15825	8.27987	6.68547	6.90334	9.35867	6.22731	7.15825	615	506	568	754	449	540
HMGCL	1	complement(23801885..23838620)	36736	5628	27	ENSG00000117305	3155	protein_coding	3-hydroxy-3-methylglutaryl-CoA lyase	9	GO:0070542 response to fatty acid | GO:0007005 mitochondrion organization | GO:0001889 liver development | GO:0006637 acyl-CoA metabolic process | GO:0042594 response to starvation | GO:0046951 ketone body biosynthetic process | GO:0007584 response to nutrient | GO:0051262 protein tetramerization | GO:0006552 leucine catabolic process	GO:0005777 peroxisome | GO:0005759 mitochondrial matrix | GO:0005743 mitochondrial inner membrane | GO:0005739 mitochondrion	GO:0005102 signaling receptor binding | GO:0000287 magnesium ion binding | GO:0046872 metal ion binding | GO:0030145 manganese ion binding | GO:0042803 protein homodimerization activity | GO:0031406 carboxylic acid binding | GO:0004419 hydroxymethylglutaryl-CoA lyase activity | GO:0000062 fatty-acyl-CoA binding	hsa00280 Valine, leucine and isoleucine degradation | hsa00650 Butanoate metabolism | hsa04146 Peroxisome	-	-1.08635	-1.00178	-1.29719	1.22048	1.12346	1.72526	2.52077	1.21831	0.940864	1.22048	1.12346	1.72526	2.52077	1.21831	0.940864	129	121	202	289	125	101
FUCA1	1	complement(23845077..23868294)	23218	2047	8	ENSG00000179163	2517	protein_coding	alpha-L-fucosidase 1	1	GO:0006027 glycosaminoglycan catabolic process | GO:0006004 fucose metabolic process | GO:0016139 glycoside catabolic process	GO:0043202 lysosomal lumen | GO:0070062 extracellular exosome | GO:0005737 cytoplasm	GO:0030246 carbohydrate binding	hsa04142 Lysosome	-	-4.53911	-1.69876	-6.63544	2.54919	0.561607	0.868843	1.46285	1.50062	0.384179	2.54919	0.561607	0.868843	1.46285	1.50062	0.384179	98	22	37	61	56	15
CNR2	1	complement(23870515..23913362)	42848	5265	2	ENSG00000188822	1269	protein_coding	cannabinoid receptor 2	1	GO:0051001 negative regulation of nitric-oxide synthase activity | GO:0033004 negative regulation of mast cell activation | GO:0006954 inflammatory response | GO:0001975 response to amphetamine | GO:0019233 sensory perception of pain | GO:0045759 negative regulation of action potential | GO:0032496 response to lipopolysaccharide | GO:0007187 G protein-coupled receptor signaling pathway, coupled t…	GO:0031234 extrinsic component of cytoplasmic side of plasma membrane | GO:0043204 perikaryon | GO:0005886 plasma membrane | GO:0005887 integral component of plasma membrane | GO:0030425 dendrite	GO:0004949 cannabinoid receptor activity	hsa04080 Neuroactive ligand-receptor interaction	D00306 Dronabinol | D05099 Nabilone | D10915 Cannabidiol | D11312 Lenabasum | D11429 Olorinab	1	1	1	1e-06	1e-06	1e-06	1e-06	1e-06	1e-06	0	0	0	0	0	0	0	0	0	0	0	0
BTBD6P1	1	complement(23901471..23902737)	1267	1267	0	ENSG00000229106	-	processed_pseudogene	-	0	-	-	-	-	-	1	1	1	1e-06	1e-06	1e-06	1e-06	1e-06	1e-06	0	0	0	0	0	0	0	0	0	0	0	0
AL590609.3	1	23907111..23907885	775	210	2	ENSG00000232557	-	antisense	-	1	-	-	-	-	-	1	1	1	1e-06	1e-06	1e-06	1e-06	1e-06	1e-06	0	0	0	0	0	0	0	0	0	0	0	0
MIR378F	1	23929070..23929147	78	78	0	ENSG00000264926	100616492	miRNA	microRNA 378f	0	-	-	-	-	-	1	1	1	1e-06	1e-06	1e-06	1e-06	1e-06	1e-06	0	0	0	0	0	0	0	0	0	0	0	0
AL590609.2	1	complement(23949016..23949383)	368	368	0	ENSG00000230228	-	processed_pseudogene	-	0	-	-	-	-	-	1	1	1	1e-06	1e-06	0.13062	1e-06	1e-06	1e-06	0	0	0.13062	0	0	0	0	0	1	0	0	0
PNRC2	1	23956839..23963462	6624	2763	12	ENSG00000189266	55629	protein_coding	proline rich nuclear receptor coactivator 2	5	GO:0000184 nuclear-transcribed mRNA catabolic process, nonsense-mediated decay | GO:0006355 regulation of transcription, DNA-templated | GO:0031087 deadenylation-independent decapping of nuclear-transcribed mRNA | GO:0006351 transcription, DNA-templated	GO:0000932 P-body | GO:0005634 nucleus	GO:0005515 protein binding	-	-	-1.62471	-4.56716	-3.99295	5.5309	3.40423	2.33121	4.12189	1.21102	1.38517	5.5309	3.40423	2.33121	4.12189	1.21102	1.38517	287	180	134	232	61	73
SRSF10	1	complement(23964804..23980927)	16124	10277	38	ENSG00000188529	10772	protein_coding	serine and arginine rich splicing factor 10	16	GO:0006406 mRNA export from nucleus | GO:0000398 mRNA splicing, via spliceosome | GO:0006376 mRNA splice site selection | GO:0006355 regulation of transcription, DNA-templated | GO:0048025 negative regulation of mRNA splicing, via spliceosome | GO:0016482 cytosolic transport | GO:0000375 RNA splicing, via transesterification reactions | GO:0048024 regulation of mRNA splicing, via spliceosome | GO…	GO:0005737 cytoplasm | GO:0005654 nucleoplasm | GO:0016607 nuclear speck | GO:0005829 cytosol | GO:0005634 nucleus	GO:0051082 unfolded protein binding | GO:0003723 RNA binding | GO:0050733 RS domain binding | GO:0000166 nucleotide binding | GO:0005515 protein binding	hsa03040 Spliceosome	-	-1.19243	-2.74575	-1.25999	2.56468	2.15081	1.31899	2.2498	0.934055	2.03548	2.56468	2.15081	1.31899	2.2498	0.934055	2.03548	495	423	282	471	175	399
AL590609.1	1	complement(24007881..24008519)	639	328	2	ENSG00000215905	-	processed_pseudogene	-	1	-	-	-	-	-	1	1	1	1e-06	1e-06	1e-06	1e-06	1e-06	1e-06	0	0	0	0	0	0	0	0	0	0	0	0
AL591178.1	1	24040835..24086799	45965	454	4	ENSG00000225315	-	antisense	-	1	-	-	-	-	-	1	1	1	1e-06	1e-06	1e-06	1e-06	1e-06	1e-06	0	0	0	0	0	0	0	0	0	0	0	0
MYOM3	1	complement(24056035..24112135)	56101	9214	43	ENSG00000142661	127294	protein_coding	myomesin 3	4	-	GO:0031430 M band	GO:0042803 protein homodimerization activity	hsa04820 Cytoskeleton in muscle cells	-	1	1	1	1e-06	1e-06	1e-06	1e-06	1e-06	1e-06	0	0	0	0	0	0	0	0	0	0	0	0
AL591178.2	1	24066774..24083565	16792	461	3	ENSG00000230703	-	antisense	-	1	-	-	-	-	-	1	1	1	1e-06	1e-06	1e-06	1e-06	1e-06	1e-06	0	0	0	0	0	0	0	0	0	0	0	0
IL22RA1	1	complement(24119771..24143140)	23370	2817	7	ENSG00000142677	58985	protein_coding	interleukin 22 receptor subunit alpha 1	1	GO:0019221 cytokine-mediated signaling pathway | GO:0008150 biological_process | GO:0050829 defense response to Gram-negative bacterium	GO:0005886 plasma membrane | GO:0016021 integral component of membrane	GO:0004904 interferon receptor activity | GO:0042015 interleukin-20 binding | GO:0005515 protein binding	hsa04060 Cytokine-cytokine receptor interaction | hsa04061 Viral protein interaction with cytokine and cytokine receptor | hsa04630 JAK-STAT signaling pathway	-	74199.5	1	1	1e-06	0.0741995	1e-06	1e-06	1e-06	1e-06	0	0.0741995	0	0	0	0	0	4	0	0	0	0
IFNLR1	1	complement(24154168..24187959)	33792	4940	14	ENSG00000185436	163702	protein_coding	interferon lambda receptor 1	5	GO:0050691 regulation of defense response to virus by host | GO:0002385 mucosal immune response | GO:0008285 negative regulation of cell population proliferation | GO:0034342 response to type III interferon | GO:0019221 cytokine-mediated signaling pathway | GO:0051607 defense response to virus	GO:0016021 integral component of membrane | GO:0005886 plasma membrane	GO:0004896 cytokine receptor activity | GO:0005515 protein binding	hsa04060 Cytokine-cytokine receptor interaction | hsa04630 JAK-STAT signaling pathway	D10078 Peginterferon lambda-1a	1	66623.1	1	1e-06	1e-06	0.048652	0.0397486	0.0666231	1e-06	0	0	0.048652	0.0397486	0.0666231	0	0	0	5	4	6	0
AL590683.1	1	24200240..24211693	11454	1849	3	ENSG00000230023	284632	lincRNA	-	1	-	-	-	-	-	1	1	1	1e-06	1e-06	1e-06	1e-06	1e-06	1e-06	0	0	0	0	0	0	0	0	0	0	0	0
AL138902.1	1	complement(24307556..24321901)	14346	856	5	ENSG00000232298	-	antisense	-	1	-	-	-	-	-	1	1	1	1e-06	1e-06	1e-06	1e-06	1e-06	1e-06	0	0	0	0	0	0	0	0	0	0	0	0
GRHL3	1	24319322..24364482	45161	3940	29	ENSG00000158055	57822	protein_coding	grainyhead like transcription factor 3	9	GO:0032956 regulation of actin cytoskeleton organization | GO:0001736 establishment of planar polarity | GO:0007398 ectoderm development | GO:0061029 eyelid development in camera-type eye | GO:0007417 central nervous system development | GO:0042060 wound healing | GO:0045944 positive regulation of transcription by RNA polymerase II | GO:0090179 planar cell polarity pathway involved in neural tube…	GO:0005634 nucleus | GO:0005654 nucleoplasm | GO:0005737 cytoplasm	GO:0001228 DNA-binding transcription activator activity, RNA polymerase II-specific | GO:0043565 sequence-specific DNA binding | GO:0005515 protein binding | GO:0031490 chromatin DNA binding	-	-	1	1	1	1e-06	1e-06	1e-06	1e-06	1e-06	1e-06	0	0	0	0	0	0	0	0	0	0	0	0
STPG1	1	complement(24356999..24416934)	59936	8511	30	ENSG00000001460	90529	protein_coding	sperm tail PG-rich repeat containing 1	12	GO:0006915 apoptotic process	GO:0005634 nucleus | GO:0005737 cytoplasm	-	-	-	-2.29271	-1.45608	-1.08817	0.281531	0.122794	0.225911	0.109588	0.193349	0.258719	0.281531	0.122794	0.225911	0.109588	0.193349	0.258719	45	20	40	19	30	42
NIPAL3	1	24415802..24472976	57175	9396	25	ENSG00000001461	57185	protein_coding	NIPA like domain containing 3	7	GO:1903830 magnesium ion transmembrane transport | GO:0015693 magnesium ion transport	GO:0016021 integral component of membrane	GO:0005515 protein binding | GO:0015095 magnesium ion transmembrane transporter activity	-	-	1.40702	-1.6114	1.23373	0.470359	0.661808	0.936193	0.276899	0.291896	0.580297	0.470359	0.661808	0.936193	0.276899	0.291896	0.580297	83	119	183	53	50	104
RCAN3AS	1	complement(24496254..24535400)	39147	762	13	ENSG00000286061	-	antisense	-	5	-	-	-	-	-	1	1	1	1e-06	1e-06	1e-06	1e-06	1e-06	1e-06	0	0	0	0	0	0	0	0	0	0	0	0
RCAN3	1	24502351..24541040	38690	7138	22	ENSG00000117602	11123	protein_coding	RCAN family member 3	11	GO:0070884 regulation of calcineurin-NFAT signaling cascade | GO:0009653 anatomical structure morphogenesis | GO:0050790 regulation of catalytic activity | GO:0019722 calcium-mediated signaling	GO:0005737 cytoplasm	GO:0005515 protein binding | GO:0000166 nucleotide binding | GO:0003723 RNA binding | GO:0031013 troponin I binding | GO:0008597 calcium-dependent protein serine/threonine phosphatase regulator activity	-	-	-2.40434	-6.17731	-2.29336	1.56653	0.65154	0.383845	0.440142	0.253594	0.683072	1.56653	0.65154	0.383845	0.440142	0.253594	0.683072	210	89	57	64	33	93
AL445686.2	1	complement(24538802..24556024)	17223	1445	3	ENSG00000264443	100506985	lincRNA	-	1	-	-	-	-	-	1	1	1	1e-06	1e-06	1e-06	1e-06	1e-06	1e-06	0	0	0	0	0	0	0	0	0	0	0	0
NCMAP	1	24556087..24609328	53242	4146	6	ENSG00000184454	400746	protein_coding	non-compact myelin associated protein	2	GO:0031643 positive regulation of myelination | GO:0032290 peripheral nervous system myelin formation	GO:0005887 integral component of plasma membrane | GO:0033270 paranode region of axon | GO:0043220 Schmidt-Lanterman incisure	GO:0019911 structural constituent of myelin sheath	-	-	1	1	1	1e-06	1e-06	1e-06	1e-06	1e-06	1e-06	0	0	0	0	0	0	0	0	0	0	0	0
AL445686.1	1	24563627..24563974	348	348	0	ENSG00000227312	-	processed_pseudogene	-	0	-	-	-	-	-	1	1	1	1e-06	1e-06	1e-06	1e-06	1e-06	1e-06	0	0	0	0	0	0	0	0	0	0	0	0
RF00019_6	1	complement(24625411..24625513)	103	103	0	ENSG00000239106	-	misc_RNA	-	0	-	-	-	-	-	1	1	1	1e-06	1e-06	1e-06	1e-06	1e-06	1e-06	0	0	0	0	0	0	0	0	0	0	0	0
SRRM1	1	24631716..24673281	41566	7922	71	ENSG00000133226	10250	protein_coding	serine and arginine repetitive matrix 1	23	GO:0006369 termination of RNA polymerase II transcription | GO:0000375 RNA splicing, via transesterification reactions | GO:0031124 mRNA 3'-end processing | GO:0008380 RNA splicing | GO:0000398 mRNA splicing, via spliceosome | GO:0006406 mRNA export from nucleus | GO:0006405 RNA export from nucleus	GO:0005829 cytosol | GO:0071013 catalytic step 2 spliceosome | GO:0005634 nucleus | GO:0016363 nuclear matrix | GO:0005654 nucleoplasm | GO:0016607 nuclear speck	GO:0003677 DNA binding | GO:0005515 protein binding	hsa03013 Nucleocytoplasmic transport | hsa03015 mRNA surveillance pathway	-	-1.40366	-2.69028	-1.87056	7.82371	5.57378	2.43921	2.57779	2.90814	4.18256	7.82371	5.57378	2.43921	2.57779	2.90814	4.18256	1164	845	402	416	420	632
AL445648.1	1	24704894..24717596	12703	886	4	ENSG00000284699	-	lincRNA	-	1	-	-	-	-	-	1	1	1	1e-06	1e-06	1e-06	1e-06	1e-06	1e-06	0	0	0	0	0	0	0	0	0	0	0	0
CLIC4	1	24745382..24844321	98940	4467	13	ENSG00000169504	25932	protein_coding	chloride intracellular channel 4	4	GO:0006749 glutathione metabolic process | GO:0030216 keratinocyte differentiation | GO:0035264 multicellular organism growth | GO:0071277 cellular response to calcium ion | GO:1902476 chloride transmembrane transport | GO:0001886 endothelial cell morphogenesis | GO:0030154 cell differentiation | GO:0009566 fertilization | GO:0006915 apoptotic process | GO:0051493 regulation of cytoskeleton organ…	GO:0005813 centrosome | GO:0034707 chloride channel complex | GO:0005739 mitochondrion | GO:0005911 cell-cell junction | GO:0048471 perinuclear region of cytoplasm | GO:0045177 apical part of cell | GO:0005829 cytosol | GO:0030659 cytoplasmic vesicle membrane | GO:0070062 extracellular exosome | GO:0009986 cell surface | GO:0016363 nuclear matrix | GO:0005902 microvillus | GO:0015630 microtubule …	GO:0005244 voltage-gated ion channel activity | GO:0005515 protein binding | GO:0005254 chloride channel activity | GO:0004364 glutathione transferase activity	-	-	1.28867	1.12381	1.34265	1.18009	1.52074	3.35735	3.71441	1.3262	1.58445	1.18009	1.52074	3.35735	3.71441	1.3262	1.58445	99	130	312	338	108	135
RNU6-1208P	1	complement(24777873..24777979)	107	107	0	ENSG00000238482	-	snRNA	RNA, U6 small nuclear 1208, pseudogene	0	-	-	-	-	-	1	1	1	1e-06	1e-06	1e-06	1e-06	1e-06	1e-06	0	0	0	0	0	0	0	0	0	0	0	0
RUNX3	1	complement(24899511..24965121)	65611	4523	16	ENSG00000020633	864	protein_coding	runt related transcription factor 3	5	GO:0002062 chondrocyte differentiation | GO:0001503 ossification | GO:0050680 negative regulation of epithelial cell proliferation | GO:0006366 transcription by RNA polymerase II | GO:0006357 regulation of transcription by RNA polymerase II | GO:0006468 protein phosphorylation | GO:0006355 regulation of transcription, DNA-templated | GO:0030097 hemopoiesis | GO:0045595 regulation of cell differen…	GO:0000790 nuclear chromatin | GO:0005737 cytoplasm | GO:0005634 nucleus	GO:0003700 DNA-binding transcription factor activity | GO:0000977 RNA polymerase II transcription regulatory region sequence-specific DNA binding | GO:0005515 protein binding | GO:0005524 ATP binding | GO:0000981 DNA-binding transcription factor activity, RNA polymerase II-specific	hsa04658 Th1 and Th2 cell differentiation | hsa05169 Epstein-Barr virus infection	-	-1.25018	-2.50841	-2.99559	3.43757	2.74965	3.15637	3.2777	1.37042	1.14754	3.43757	2.74965	3.15637	3.2777	1.37042	1.14754	292	238	297	302	113	99
MIR6731	1	complement(24919345..24919416)	72	72	0	ENSG00000278034	-	miRNA	-	0	-	-	-	-	-	1	1	1	1e-06	1e-06	1e-06	1e-06	1e-06	1e-06	0	0	0	0	0	0	0	0	0	0	0	0
AL445471.1	1	24961345..24963097	1753	820	3	ENSG00000229162	-	antisense	-	1	-	-	-	-	-	1	1	1	1e-06	1e-06	0.117239	1e-06	1e-06	1e-06	0	0	0.117239	0	0	0	0	0	2	0	0	0
AL445471.2	1	complement(24968423..24970865)	2443	2443	0	ENSG00000261025	-	lincRNA	-	0	-	-	-	-	-	1	1	1	1e-06	1e-06	1e-06	1e-06	1e-06	1e-06	0	0	0	0	0	0	0	0	0	0	0	0
MIR4425	1	25023503..25023586	84	84	0	ENSG00000264371	100616365	miRNA	microRNA 4425	0	-	-	-	-	-	1	1	1	1e-06	1e-06	1e-06	1e-06	1e-06	1e-06	0	0	0	0	0	0	0	0	0	0	0	0
AL050344.2	1	25041136..25047404	6269	1431	4	ENSG00000285823	-	lincRNA	-	2	-	-	-	-	-	1	1	1	1e-06	1e-06	1e-06	1e-06	1e-06	1e-06	0	0	0	0	0	0	0	0	0	0	0	0
AL050344.1	1	complement(25043707..25113120)	69414	863	5	ENSG00000233755	-	lincRNA	-	2	-	-	-	-	-	1	1	1	1e-06	1e-06	1e-06	1e-06	1e-06	1e-06	0	0	0	0	0	0	0	0	0	0	0	0
AL121994.1	1	complement(25125053..25125454)	402	402	0	ENSG00000233419	-	processed_pseudogene	-	0	-	-	-	-	-	1	1	1	1e-06	1e-06	1e-06	1e-06	1e-06	1e-06	0	0	0	0	0	0	0	0	0	0	0	0
AL031432.1	1	25208139..25209437	1299	988	2	ENSG00000231953	-	antisense	-	1	-	-	-	-	-	1	1	1	1e-06	1e-06	1e-06	1e-06	1e-06	1e-06	0	0	0	0	0	0	0	0	0	0	0	0
SYF2	1	complement(25222276..25232502)	10227	3773	12	ENSG00000117614	25949	protein_coding	SYF2 pre-mRNA splicing factor	4	GO:0007369 gastrulation | GO:0048568 embryonic organ development | GO:0000398 mRNA splicing, via spliceosome | GO:0008284 positive regulation of cell population proliferation | GO:0007095 mitotic G2 DNA damage checkpoint | GO:0001701 in utero embryonic development	GO:0000974 Prp19 complex | GO:0071013 catalytic step 2 spliceosome | GO:0005634 nucleus	GO:0005515 protein binding	hsa03040 Spliceosome	-	1.0349	-2.62572	-6.70315	2.32858	2.40985	2.06389	1.37914	0.886837	0.347387	2.32858	2.40985	2.06389	1.37914	0.886837	0.347387	165	174	162	106	61	25
AL031432.4	1	25232586..25234775	2190	2190	0	ENSG00000284602	-	bidirectional_promoter_lncRNA	-	0	-	-	-	-	-	-1.16455	1.2877	-1.01563	0.194509	0.167025	0.219489	0.134492	0.250471	0.191516	0.194509	0.167025	0.219489	0.134492	0.250471	0.191516	8	7	10	6	10	8
AL031432.5	1	25239494..25240253	760	760	0	ENSG00000284657	-	lincRNA	-	0	-	-	-	-	-	1	144350	413902	1e-06	1e-06	0.126495	1e-06	0.14435	0.413902	0	0	0.126495	0	0.14435	0.413902	0	0	2	0	2	6
RSRP1	1	complement(25242249..25338213)	95965	6730	52	ENSG00000117616	57035	protein_coding	arginine and serine rich protein 1	22	-	-	-	-	-	-1.64978	-4.00054	-3.83682	1.07602	0.652217	1.18563	1.21812	0.268967	0.280445	1.07602	0.652217	1.18563	1.21812	0.268967	0.280445	136	84	166	167	33	36
AL031432.3	1	25247837..25248321	485	485	0	ENSG00000272432	-	lincRNA	-	0	-	-	-	-	-	-4.06214e+06	-4.06214e+06	-2.89064	4.06214	1e-06	1e-06	0.809725	1e-06	1.40528	4.06214	0	0	0.809725	0	1.40528	37	0	0	8	0	13
AL031432.2	1	complement(25266102..25267136)	1035	459	2	ENSG00000261349	-	unprocessed_pseudogene	-	1	-	-	-	-	-	1	1	1	1e-06	1e-06	1.25668	1e-06	1e-06	1e-06	0	0	1.25668	0	0	0	0	0	12	0	0	0
RHD	1	25272393..25330445	58053	3313	20	ENSG00000187010	6007	protein_coding	Rh blood group D antigen	11	GO:0072488 ammonium transmembrane transport | GO:0019740 nitrogen utilization | GO:0015695 organic cation transport	GO:0005887 integral component of plasma membrane	GO:0008519 ammonium transmembrane transporter activity	-	D09663 Rozrolimupab	1	1	1	1e-06	1e-06	1e-06	1e-06	1e-06	1e-06	0	0	0	0	0	0	0	0	0	0	0	0
SDHDP6	1	complement(25294164..25294643)	480	480	0	ENSG00000224183	-	processed_pseudogene	succinate dehydrogenase complex subunit D pseudogene 6	0	-	-	-	-	-	1	1	1	1e-06	1e-06	1e-06	1e-06	1e-06	1e-06	0	0	0	0	0	0	0	0	0	0	0	0
AL928711.1	1	complement(25336429..25337465)	1037	459	2	ENSG00000259984	-	unprocessed_pseudogene	-	1	-	-	-	-	-	1	1	1	1e-06	1e-06	1e-06	1e-06	1e-06	1e-06	0	0	0	0	0	0	0	0	0	0	0	0
TMEM50A	1	25338317..25362361	24045	3010	16	ENSG00000183726	23585	protein_coding	transmembrane protein 50A	6	-	GO:0005783 endoplasmic reticulum | GO:0016021 integral component of membrane	-	-	-	-1.48527	-2.13605	1.29696	16.1156	10.8503	13.3665	13.6179	7.54457	20.9014	16.1156	10.8503	13.3665	13.6179	7.54457	20.9014	911	625	837	835	414	1200
RHCE	1	complement(25362249..25430192)	67944	2433	29	ENSG00000188672	6007	protein_coding	Rh blood group CcEe antigens	10	GO:0019740 nitrogen utilization | GO:0015695 organic cation transport | GO:0072488 ammonium transmembrane transport	GO:0005887 integral component of plasma membrane	GO:0008519 ammonium transmembrane transporter activity	-	D09663 Rozrolimupab	171821	157818	1	1e-06	0.171821	1e-06	0.0403531	0.157818	1e-06	0	0.171821	0	0.0403531	0.157818	0	0	8	0	2	7	0
AL031284.1	1	25398721..25399198	478	478	0	ENSG00000238084	-	processed_pseudogene	-	0	-	-	-	-	-	1	1	1	1e-06	1e-06	1e-06	1e-06	1e-06	1e-06	0	0	0	0	0	0	0	0	0	0	0	0
MACO1	1	25430858..25500209	69352	3979	18	ENSG00000204178	55219	protein_coding	macoilin 1	4	GO:0008150 biological_process | GO:0007420 brain development	GO:0045202 synapse | GO:0044306 neuron projection terminus | GO:0031965 nuclear membrane | GO:0030424 axon | GO:0005634 nucleus | GO:0016021 integral component of membrane	GO:0003674 molecular_function	-	-	-2.54746	-1.52128	1.42534	1.40511	0.551573	0.712747	1.02398	0.923638	2.00276	1.40511	0.551573	0.712747	1.02398	0.923638	2.00276	105	42	59	83	67	152
LDLRAP1	1	25543580..25568886	25307	5397	23	ENSG00000157978	26119	protein_coding	low density lipoprotein receptor adaptor protein 1	7	GO:0042982 amyloid precursor protein metabolic process | GO:0042632 cholesterol homeostasis | GO:0009967 positive regulation of signal transduction | GO:0090118 receptor-mediated endocytosis involved in cholesterol transport | GO:0006810 transport | GO:0043393 regulation of protein binding | GO:0031623 receptor internalization | GO:0008203 cholesterol metabolic process | GO:0048260 positive regul…	GO:0030424 axon | GO:0005883 neurofilament | GO:0009898 cytoplasmic side of plasma membrane | GO:0005829 cytosol | GO:0009925 basal plasma membrane | GO:0005769 early endosome | GO:0055037 recycling endosome	GO:0030276 clathrin binding | GO:0035612 AP-2 adaptor complex binding | GO:0005546 phosphatidylinositol-4,5-bisphosphate binding | GO:0035591 signaling adaptor activity | GO:0050750 low-density lipoprotein particle receptor binding | GO:0030159 signaling receptor complex adaptor activity | GO:0005515 protein binding | GO:0001784 phosphotyrosine residue binding | GO:0001540 amyloid-beta binding	hsa04144 Endocytosis | hsa04979 Cholesterol metabolism	-	1.09109	-1.4744	1.07227	4.76529	5.19936	6.44828	6.19418	3.23203	5.10967	4.76529	5.19936	6.44828	6.19418	3.23203	5.10967	483	537	724	681	318	526
AL606491.1	1	25581478..25590356	8879	483	2	ENSG00000225643	-	lincRNA	-	1	-	-	-	-	-	-5.43458	-7.76576	-1.76387e+06	1.76387	0.324565	0.09952	0.101635	0.227135	1e-06	1.76387	0.324565	0.09952	0.101635	0.227135	0	16	3	1	1	2	0
MAN1C1	1	25617468..25786207	168740	9026	29	ENSG00000117643	57134	protein_coding	mannosidase alpha class 1C member 1	8	GO:0006491 N-glycan processing | GO:1904381 Golgi apparatus mannose trimming | GO:0006487 protein N-linked glycosylation	GO:0005783 endoplasmic reticulum | GO:0030173 integral component of Golgi membrane | GO:0000139 Golgi membrane | GO:0070062 extracellular exosome	GO:0005509 calcium ion binding | GO:0004571 mannosyl-oligosaccharide 1,2-alpha-mannosidase activity	hsa04141 Protein processing in endoplasmic reticulum	-	1	1	1	1e-06	1e-06	1e-06	1e-06	1e-06	1e-06	0	0	0	0	0	0	0	0	0	0	0	0
AL031280.1	1	complement(25644544..25659111)	14568	2224	2	ENSG00000233478	-	antisense	-	1	-	-	-	-	-	-191536	-191536	-191536	0.191536	1e-06	1e-06	1e-06	1e-06	1e-06	0.191536	0	0	0	0	0	8	0	0	0	0	0
SELENON	1	25800176..25818221	18046	4421	21	ENSG00000162430	57190	protein_coding	selenoprotein N	5	GO:0014816 skeletal muscle satellite cell differentiation | GO:0043403 skeletal muscle tissue regeneration | GO:0055114 oxidation-reduction process | GO:0033555 multicellular organismal response to stress | GO:0055074 calcium ion homeostasis | GO:0034599 cellular response to oxidative stress | GO:0014858 positive regulation of skeletal muscle cell proliferation | GO:0008150 biological_process | G…	GO:0005789 endoplasmic reticulum membrane	GO:0005509 calcium ion binding | GO:0016491 oxidoreductase activity | GO:0003674 molecular_function | GO:0005515 protein binding	-	-	1.07934	1.14731	1.22991	13.8748	14.9756	18.2444	13.7575	15.9187	17.0648	13.8748	14.9756	18.2444	13.7575	15.9187	17.0648	1152	1267	1678	1239	1283	1439
AL020996.2	1	25811470..25823744	12275	792	7	ENSG00000255054	-	protein_coding	novel transcript	2	-	-	-	-	-	1	1	1	1e-06	1e-06	1e-06	1e-06	1e-06	1e-06	0	0	0	0	0	0	0	0	0	0	0	0
AL020996.1	1	complement(25816749..25820797)	4049	615	7	ENSG00000228172	-	antisense	-	2	-	-	-	-	-	1	1	1	1e-06	1e-06	1e-06	1e-06	1e-06	1e-06	0	0	0	0	0	0	0	0	0	0	0	0
MTFR1L	1	25818640..25832942	14303	5797	51	ENSG00000117640	56181	protein_coding	mitochondrial fission regulator 1 like	23	GO:0000266 mitochondrial fission | GO:0009060 aerobic respiration	GO:0005739 mitochondrion	GO:0005515 protein binding	-	-	-1.60188	-1.2862	1.13589	3.40773	2.12734	1.91543	1.91379	2.64945	3.8708	3.40773	2.12734	1.91543	1.91379	2.64945	3.8708	371	236	231	226	280	428
AL020996.3	1	complement(25831913..25832134)	222	222	0	ENSG00000272478	-	antisense	-	0	-	-	-	-	-	1	1	1	1e-06	1e-06	1e-06	1e-06	1e-06	1e-06	0	0	0	0	0	0	0	0	0	0	0	0
AUNIP	1	complement(25831913..25859458)	27546	2408	8	ENSG00000127423	79000	protein_coding	aurora kinase A and ninein interacting protein	3	GO:0007051 spindle organization	GO:0005737 cytoplasm | GO:0000922 spindle pole | GO:0005813 centrosome	GO:0005515 protein binding	-	-	-1.95535	-4.39922	-2.08009	4.70997	2.40876	4.2918	3.28215	1.07064	2.26431	4.70997	2.40876	4.2918	3.28215	1.07064	2.26431	213	111	215	161	47	104
AL033528.2	1	25859613..25863420	3808	849	2	ENSG00000236528	-	antisense	-	1	-	-	-	-	-	1	1	1	1e-06	1e-06	1e-06	1e-06	1e-06	1e-06	0	0	0	0	0	0	0	0	0	0	0	0
PAQR7	1	complement(25861210..25871253)	10044	3297	2	ENSG00000182749	164091	protein_coding	progestin and adipoQ receptor family member 7	1	GO:0048545 response to steroid hormone | GO:0043401 steroid hormone mediated signaling pathway | GO:0048477 oogenesis | GO:0007275 multicellular organism development	GO:0016021 integral component of membrane | GO:0005886 plasma membrane	GO:0005496 steroid binding | GO:0003707 steroid hormone receptor activity	hsa05207 Chemical carcinogenesis - receptor activation	-	1.26368	-2.02464	-1.5446	1.17896	1.48983	0.262428	0.655123	0.582304	0.763277	1.17896	1.48983	0.262428	0.655123	0.582304	0.763277	73	94	18	44	35	48
RF00019_7	1	25877496..25877605	110	110	0	ENSG00000207302	-	misc_RNA	-	0	-	-	-	-	-	1	1	1	1e-06	1e-06	1e-06	1e-06	1e-06	1e-06	0	0	0	0	0	0	0	0	0	0	0	0
STMN1	1	complement(25884181..25906991)	22811	6247	21	ENSG00000117632	3925	protein_coding	stathmin 1	9	GO:0009615 response to virus | GO:0007420 brain development | GO:0007409 axonogenesis | GO:0051493 regulation of cytoskeleton organization | GO:0007052 mitotic spindle organization | GO:0031175 neuron projection development | GO:0007019 microtubule depolymerization | GO:0051272 positive regulation of cellular component movement | GO:0000281 mitotic cytokinesis | GO:0031115 negative regulation of …	GO:0043005 neuron projection | GO:0005829 cytosol | GO:0070062 extracellular exosome | GO:0016020 membrane | GO:0005874 microtubule | GO:0005737 cytoplasm | GO:0005622 intracellular	GO:0005515 protein binding | GO:0015631 tubulin binding | GO:0004871 obsolete signal transducer activity	hsa04010 MAPK signaling pathway	-	-1.64687	-2.77324	-1.74924	42.0299	25.521	32.3019	26.6233	15.1555	24.0276	42.0299	25.521	32.3019	26.6233	15.1555	24.0276	4931	3051	4198	3388	1726	2863
SNRPFP2	1	25887360..25887610	251	251	0	ENSG00000229786	-	processed_pseudogene	small nuclear ribonucleoprotein polypeptide F pseudogene 2	0	-	-	-	-	-	1	1	1	1e-06	1e-06	1e-06	1e-06	1e-06	1e-06	0	0	0	0	0	0	0	0	0	0	0	0
AL033528.1	1	25888970..25889109	140	140	0	ENSG00000223624	-	processed_pseudogene	-	0	-	-	-	-	-	1	1.56723e+06	1	1e-06	1e-06	1e-06	1e-06	1.56723	1e-06	0	0	0	0	1.56723	0	0	0	0	0	4	0
MIR3917	1	complement(25906362..25906454)	93	93	0	ENSG00000283938	-	miRNA	-	0	-	-	-	-	-	1	1	1	1e-06	1e-06	1e-06	1e-06	1e-06	1e-06	0	0	0	0	0	0	0	0	0	0	0	0
PAFAH2	1	complement(25959767..25998117)	38351	3795	23	ENSG00000158006	5051	protein_coding	platelet activating factor acetylhydrolase 2	7	GO:0043066 negative regulation of apoptotic process | GO:0006629 lipid metabolic process | GO:0016042 lipid catabolic process	GO:0005737 cytoplasm	GO:0005543 phospholipid binding | GO:0003847 1-alkyl-2-acetylglycerophosphocholine esterase activity	hsa00565 Ether lipid metabolism	-	-1.98362	-2.57682	-2.69603	2.0485	1.03271	1.45661	0.99602	0.794972	0.75982	2.0485	1.03271	1.45661	0.99602	0.794972	0.75982	146	75	115	77	55	55
RNU6-110P	1	25964197..25964300	104	104	0	ENSG00000207237	-	snRNA	RNA, U6 small nuclear 110, pseudogene	0	-	-	-	-	-	1	1	1	1e-06	1e-06	1e-06	1e-06	1e-06	1e-06	0	0	0	0	0	0	0	0	0	0	0	0
RF00492_1	1	26006006..26006130	125	125	0	ENSG00000252190	-	scaRNA	-	0	-	-	-	-	-	1	1	1	1e-06	1e-06	1e-06	1e-06	1e-06	1e-06	0	0	0	0	0	0	0	0	0	0	0	0
RF00283_1	1	26006216..26006299	84	84	0	ENSG00000252691	-	scaRNA	-	0	-	-	-	-	-	1	1	1	1e-06	1e-06	1e-06	1e-06	1e-06	1e-06	0	0	0	0	0	0	0	0	0	0	0	0
EXTL1	1	26019884..26036464	16581	4537	16	ENSG00000158008	2134	protein_coding	exostosin like glycosyltransferase 1	4	GO:0006486 protein glycosylation | GO:0015012 heparan sulfate proteoglycan biosynthetic process | GO:0006024 glycosaminoglycan biosynthetic process | GO:0001501 skeletal system development	GO:0016021 integral component of membrane | GO:0005789 endoplasmic reticulum membrane	GO:0050508 glucuronosyl-N-acetylglucosaminyl-proteoglycan 4-alpha-N-acetylglucosaminyltransferase activity	-	-	1	1	1	1e-06	1e-06	0.0423788	1e-06	1e-06	1e-06	0	0	0.0423788	0	0	0	0	0	4	0	0	0
SLC30A2	1	complement(26037252..26046133)	8882	3498	12	ENSG00000158014	7780	protein_coding	solute carrier family 30 member 2	3	GO:0071577 zinc ion transmembrane transport | GO:0010043 response to zinc ion | GO:0061090 positive regulation of sequestering of zinc ion	GO:0005737 cytoplasm | GO:0005765 lysosomal membrane | GO:0005886 plasma membrane | GO:0016021 integral component of membrane | GO:0005770 late endosome	GO:0005385 zinc ion transmembrane transporter activity | GO:0005515 protein binding	-	-	-1.05768	-79.599	-4.62675	1.24821	1.18014	0.50844	2.18924	0.0156813	0.269782	1.24821	1.18014	0.50844	2.18924	0.0156813	0.269782	82	79	37	156	1	18
AL391650.2	1	26046665..26049099	2435	941	2	ENSG00000284309	-	bidirectional_promoter_lncRNA	-	1	-	-	-	-	-	1	1	1	1e-06	1e-06	1e-06	1e-06	1e-06	1e-06	0	0	0	0	0	0	0	0	0	0	0	0
TRIM63	1	complement(26051304..26068436)	17133	2573	11	ENSG00000158022	84676	protein_coding	tripartite motif containing 63	2	GO:0006936 muscle contraction | GO:0051384 response to glucocorticoid | GO:0016567 protein ubiquitination | GO:0014732 skeletal muscle atrophy | GO:0070555 response to interleukin-1 | GO:0014878 response to electrical stimulus involved in regulation of muscle adaptation | GO:0007165 signal transduction	GO:0031430 M band | GO:0005634 nucleus | GO:0030018 Z disc | GO:0005874 microtubule | GO:0005737 cytoplasm	GO:0031432 titin binding | GO:0016874 ligase activity | GO:0004871 obsolete signal transducer activity | GO:0008270 zinc ion binding | GO:0005515 protein binding | GO:0004842 ubiquitin-protein transferase activity	hsa04820 Cytoskeleton in muscle cells	-	1	1	1	1e-06	1e-06	1e-06	1e-06	1e-06	1e-06	0	0	0	0	0	0	0	0	0	0	0	0
PDIK1L	1	26111165..26125555	14391	4560	10	ENSG00000175087	149420	protein_coding	PDLIM1 interacting kinase 1 like	4	GO:0006468 protein phosphorylation	GO:0005654 nucleoplasm	GO:0005515 protein binding | GO:0005524 ATP binding | GO:0004674 protein serine/threonine kinase activity	-	-	-1.52848	-7.2804	1.90358	0.175154	0.114594	0.0316238	0.107653	0.0240584	0.333421	0.175154	0.114594	0.0316238	0.107653	0.0240584	0.333421	15	10	3	10	2	29
FAM110D	1	26159079..26163962	4884	2799	2	ENSG00000197245	79927	protein_coding	family with sequence similarity 110 member D	1	-	-	-	-	-	-2.03797	-190236	-190236	0.190236	0.0933458	0.0858667	1e-06	1e-06	1e-06	0.190236	0.0933458	0.0858667	0	0	0	10	5	5	0	0	0
C1orf232	1	complement(26164161..26168581)	4421	761	5	ENSG00000282872	-	protein_coding	-	2	-	-	-	-	-	1	1	1	1e-06	1e-06	1e-06	1e-06	1e-06	1e-06	0	0	0	0	0	0	0	0	0	0	0	0
AL391650.1	1	complement(26169516..26171831)	2316	2073	15	ENSG00000236782	-	protein_coding	-	6	-	-	-	-	-	1	26460.7	25290.7	1e-06	1e-06	0.0231877	1e-06	0.0264607	0.0252907	0	0	0.0231877	0	0.0264607	0.0252907	0	0	1	0	1	1
ZNF593	1	26169908..26170873	966	732	5	ENSG00000142684	51042	protein_coding	zinc finger protein 593	2	GO:0000122 negative regulation of transcription by RNA polymerase II | GO:0006351 transcription, DNA-templated | GO:0098779 positive regulation of mitophagy in response to mitochondrial depolarization	GO:0005730 nucleolus | GO:0005634 nucleus	GO:0005515 protein binding | GO:0008270 zinc ion binding | GO:0003714 transcription corepressor activity | GO:0003677 DNA binding	-	-	1.22248	-1.23014	1.01733	278.019	339.872	300.951	291.251	226.007	282.837	278.019	339.872	300.951	291.251	226.007	282.837	3822	4761	4583	4343	3016	3949
CNKSR1	1	26177484..26189884	12401	3960	49	ENSG00000142675	10256	protein_coding	connector enhancer of kinase suppressor of Ras 1	14	GO:0007266 Rho protein signal transduction | GO:0007265 Ras protein signal transduction | GO:0007169 transmembrane receptor protein tyrosine kinase signaling pathway	GO:0005886 plasma membrane | GO:0005911 cell-cell junction | GO:0005938 cell cortex	GO:0005515 protein binding | GO:0030674 protein-macromolecule adaptor activity	-	-	-53784.8	-1.94144	1.23076	0.0537848	1e-06	0.0728305	1e-06	0.0277036	0.0661964	0.0537848	0	0.0728305	0	0.0277036	0.0661964	4	0	6	0	2	5
CATSPER4	1	26190561..26202968	12408	2030	14	ENSG00000188782	378807	protein_coding	cation channel sperm associated 4	3	GO:0035725 sodium ion transmembrane transport | GO:0007275 multicellular organism development | GO:0030317 flagellated sperm motility | GO:0048240 sperm capacitation | GO:0032570 response to progesterone | GO:0070588 calcium ion transmembrane transport | GO:0060078 regulation of postsynaptic membrane potential | GO:0034765 regulation of ion transmembrane transport | GO:0035036 sperm-egg recogniti…	GO:0001669 acrosomal vesicle | GO:0036128 CatSper complex | GO:0005886 plasma membrane | GO:0097228 sperm principal piece	GO:0005245 voltage-gated calcium channel activity | GO:0005248 voltage-gated sodium channel activity | GO:0005227 calcium activated cation channel activity	-	-	1	1	1	1e-06	1e-06	1e-06	1e-06	1e-06	1e-06	0	0	0	0	0	0	0	0	0	0	0	0
AL355877.1	1	26209741..26229840	20100	3191	18	ENSG00000236155	101928303	transcribed_unprocessed_pseudogene	-	4	-	-	-	-	-	1	1	1	1e-06	1e-06	1e-06	1e-06	1e-06	1e-06	0	0	0	0	0	0	0	0	0	0	0	0
AL355877.3	1	complement(26218581..26220476)	1896	899	3	ENSG00000278572	-	unprocessed_pseudogene	-	1	-	-	-	-	-	1	1	1	1e-06	1e-06	1e-06	1e-06	1e-06	1e-06	0	0	0	0	0	0	0	0	0	0	0	0
CEP85	1	26234200..26278808	44609	5145	26	ENSG00000130695	64793	protein_coding	centrosomal protein 85	8	GO:0046602 regulation of mitotic centrosome separation | GO:0007059 chromosome segregation | GO:0006469 negative regulation of protein kinase activity	GO:0005730 nucleolus | GO:0005737 cytoplasm | GO:0000242 pericentriolar material | GO:0000922 spindle pole | GO:0005794 Golgi apparatus | GO:0005813 centrosome	GO:0005515 protein binding	-	-	-1.12394	-2.74148	-1.12507	2.65976	2.36646	2.68135	1.22128	0.97019	2.36408	2.65976	2.36646	2.68135	1.22128	0.97019	2.36408	257	233	287	128	91	232
AL355877.2	1	complement(26263041..26263398)	358	358	0	ENSG00000270733	-	processed_pseudogene	-	0	-	-	-	-	-	1	1	1	1e-06	1e-06	1e-06	1e-06	1e-06	1e-06	0	0	0	0	0	0	0	0	0	0	0	0
SH3BGRL3	1	26280086..26281522	1437	876	5	ENSG00000142669	83442	protein_coding	SH3 domain binding glutamate rich protein like 3	2	GO:0043535 regulation of blood vessel endothelial cell migration | GO:0055114 oxidation-reduction process | GO:0045454 cell redox homeostasis | GO:0043547 positive regulation of GTPase activity | GO:0030834 regulation of actin filament depolymerization | GO:0032956 regulation of actin cytoskeleton organization	GO:0005634 nucleus | GO:0030027 lamellipodium | GO:0070062 extracellular exosome | GO:0005737 cytoplasm	GO:0030215 semaphorin receptor binding | GO:0015035 protein disulfide oxidoreductase activity | GO:0005096 GTPase activator activity | GO:0009055 electron transfer activity	-	-	1.60575	-1.26211	1.00853	217.729	349.619	340.812	419.559	172.512	219.585	217.729	349.619	340.812	419.559	172.512	219.585	3582	5861	6211	7487	2755	3669
UBXN11	1	complement(26281328..26318363)	37036	4704	41	ENSG00000158062	91544	protein_coding	UBX domain protein 11	16	GO:0043161 proteasome-mediated ubiquitin-dependent protein catabolic process	GO:0005737 cytoplasm | GO:0005856 cytoskeleton	GO:0005515 protein binding | GO:0043130 ubiquitin binding	-	-	1.63982	1.12815	2.09072	4.40329	7.22061	5.98808	8.19203	4.96756	9.20603	4.40329	7.22061	5.98808	8.19203	4.96756	9.20603	389	650	586	785	426	826
CD52	1	26317958..26320523	2566	934	5	ENSG00000169442	1043	protein_coding	CD52 molecule	3	GO:0045730 respiratory burst | GO:0007204 positive regulation of cytosolic calcium ion concentration	GO:0005887 integral component of plasma membrane | GO:0031225 anchored component of membrane | GO:0016020 membrane	-	-	D02802 Alemtuzumab	1	469833	1	1e-06	1e-06	1e-06	1e-06	0.469833	1e-06	0	0	0	0	0.469833	0	0	0	0	0	8	0
CRYBG2	1	complement(26321698..26360080)	38383	6895	44	ENSG00000176092	55057	protein_coding	crystallin beta-gamma domain containing 2	11	-	-	GO:0030246 carbohydrate binding	-	-	1	1	1	1e-06	1e-06	0.076686	0.0355979	1e-06	1e-06	0	0	0.076686	0.0355979	0	0	0	0	11	5	0	0
AL451139.1	1	26326688..26327033	346	346	0	ENSG00000225854	-	processed_pseudogene	-	0	-	-	-	-	-	1	1.58535e+06	1	1e-06	1e-06	1e-06	1e-06	1.58535	1e-06	0	0	0	0	1.58535	0	0	0	0	0	10	0
ZNF683	1	complement(26361634..26374522)	12889	2379	25	ENSG00000176083	257101	protein_coding	zinc finger protein 683	9	GO:0001779 natural killer cell differentiation | GO:0032823 regulation of natural killer cell differentiation | GO:0032826 regulation of natural killer cell differentiation involved in immune response | GO:0051136 regulation of NK T cell differentiation | GO:0033082 regulation of extrathymic T cell differentiation | GO:0006355 regulation of transcription, DNA-templated | GO:0006351 transcription,…	GO:0005634 nucleus	GO:0046872 metal ion binding | GO:1990841 promoter-specific chromatin binding | GO:0003677 DNA binding	-	-	1	1	1	1e-06	1e-06	1e-06	0.0206345	1e-06	1e-06	0	0	0	0.0206345	0	0	0	0	0	1	0	0
LIN28A	1	26410817..26429728	18912	3975	6	ENSG00000131914	79727	protein_coding	lin-28 homolog A	2	GO:1901724 positive regulation of cell proliferation involved in kidney development | GO:0006355 regulation of transcription, DNA-templated | GO:0048863 stem cell differentiation | GO:0045686 negative regulation of glial cell differentiation | GO:0031054 pre-miRNA processing | GO:0035019 somatic stem cell population maintenance | GO:0060964 regulation of gene silencing by miRNA | GO:0007281 germ …	GO:0005634 nucleus | GO:0005829 cytosol | GO:0005730 nucleolus | GO:0010494 cytoplasmic stress granule | GO:0005737 cytoplasm | GO:0000932 P-body	GO:0003729 mRNA binding | GO:0035198 miRNA binding | GO:0008270 zinc ion binding | GO:0003677 DNA binding | GO:0005515 protein binding | GO:0031369 translation initiation factor binding | GO:0003723 RNA binding	-	-	1	1	1	1e-06	1e-06	1e-06	1e-06	1e-06	1e-06	0	0	0	0	0	0	0	0	0	0	0	0
DHDDS	1	26432282..26471306	39025	5608	52	ENSG00000117682	79947	protein_coding	dehydrodolichyl diphosphate synthase subunit	25	GO:0006486 protein glycosylation | GO:0006489 dolichyl diphosphate biosynthetic process	GO:0005789 endoplasmic reticulum membrane	GO:0002094 polyprenyltransferase activity | GO:0005515 protein binding	hsa00900 Terpenoid backbone biosynthesis	-	-1.22674	-1.78988	-1.93008	9.41886	7.67798	7.64565	7.70307	5.26229	4.88003	9.41886	7.67798	7.64565	7.70307	5.26229	4.88003	992	824	892	880	538	522
AL513365.1	1	complement(26454653..26455187)	535	535	0	ENSG00000223583	-	processed_pseudogene	-	0	-	-	-	-	-	1	102529	1	1e-06	1e-06	1e-06	1e-06	0.102529	1e-06	0	0	0	0	0.102529	0	0	0	0	0	1	0
AL513365.2	1	complement(26462756..26467282)	4527	529	4	ENSG00000225891	-	antisense	-	1	-	-	-	-	-	1	1	1	1e-06	1e-06	1e-06	1e-06	1e-06	1e-06	0	0	0	0	0	0	0	0	0	0	0	0
HMGN2	1	26472440..26476642	4203	3189	31	ENSG00000198830	3151	protein_coding	high mobility group nucleosomal binding domain 2	10	-	GO:0005737 cytoplasm | GO:0000785 chromatin | GO:0005634 nucleus	GO:0005515 protein binding | GO:0031492 nucleosomal DNA binding	-	-	-1.37643	-3.63264	-1.77186	168.457	122.387	102.256	94.9157	46.3731	95.0733	168.457	122.387	102.256	94.9157	46.3731	95.0733	10089	7469	6784	6166	2696	5783
DPPA2P2	1	complement(26519354..26520250)	897	897	0	ENSG00000224129	100128023	processed_pseudogene	developmental pluripotency associated 2 pseudogene 2	0	-	-	-	-	-	1	1	1	1e-06	1e-06	1e-06	1e-06	1e-06	1e-06	0	0	0	0	0	0	0	0	0	0	0	0
RPS6KA1	1	26529761..26575030	45270	5884	61	ENSG00000117676	6195	protein_coding	ribosomal protein S6 kinase A1	20	GO:0043154 negative regulation of cysteine-type endopeptidase activity involved in apoptotic process | GO:0006915 apoptotic process | GO:0072574 hepatocyte proliferation | GO:0043555 regulation of translation in response to stress | GO:2000491 positive regulation of hepatic stellate cell activation | GO:0006468 protein phosphorylation | GO:0030307 positive regulation of cell growth | GO:0043620 r…	GO:0005829 cytosol | GO:0005634 nucleus | GO:0005737 cytoplasm | GO:0005654 nucleoplasm	GO:0004674 protein serine/threonine kinase activity | GO:0016301 kinase activity | GO:0005524 ATP binding | GO:0005515 protein binding | GO:0000287 magnesium ion binding | GO:0043027 cysteine-type endopeptidase inhibitor activity involved in apoptotic process | GO:0004712 protein serine/threonine/tyrosine kinase activity	hsa04010 MAPK signaling pathway | hsa04114 Oocyte meiosis | hsa04150 mTOR signaling pathway | hsa04714 Thermogenesis | hsa04720 Long-term potentiation | hsa04722 Neurotrophin signaling pathway | hsa04914 Progesterone-mediated oocyte maturation | hsa04931 Insulin resistance | hsa05135 Yersinia infection | hsa05207 Chemical carcinogenesis - receptor activation	-	-1.37862	-2.13558	-1.33552	11.4476	8.3036	8.30001	11.1628	5.36038	8.57161	11.4476	8.3036	8.30001	11.1628	5.36038	8.57161	1265	935	1016	1338	575	962
MIR1976	1	26554542..26554593	52	52	0	ENSG00000238705	100302190	miRNA	microRNA 1976	0	-	-	-	-	-	1	1	1	1e-06	1e-06	1e-06	1e-06	1e-06	1e-06	0	0	0	0	0	0	0	0	0	0	0	0
RN7SL679P	1	complement(26593243..26593546)	304	304	0	ENSG00000243905	-	misc_RNA	RNA, 7SL, cytoplasmic 679, pseudogene	0	-	-	-	-	-	1	1	1	1e-06	1e-06	1e-06	1e-06	1e-06	1e-06	0	0	0	0	0	0	0	0	0	0	0	0
RF00019_8	1	complement(26593940..26594041)	102	102	0	ENSG00000252802	-	misc_RNA	-	0	-	-	-	-	-	1	1	1	1e-06	1e-06	1e-06	1e-06	1e-06	1e-06	0	0	0	0	0	0	0	0	0	0	0	0
RNU7-29P	1	complement(26602369..26602432)	64	64	0	ENSG00000252429	-	snRNA	RNA, U7 small nuclear 29 pseudogene	0	-	-	-	-	-	1	1	1	1e-06	1e-06	1e-06	1e-06	1e-06	1e-06	0	0	0	0	0	0	0	0	0	0	0	0
AL627313.1	1	complement(26640377..26640614)	238	238	0	ENSG00000229247	-	processed_pseudogene	-	0	-	-	-	-	-	1	1	660852	1e-06	1e-06	1e-06	1e-06	1e-06	0.660852	0	0	0	0	0	0.660852	0	0	0	0	0	3
RF01210_1	1	complement(26642286..26642389)	104	104	0	ENSG00000238316	-	snoRNA	-	0	-	-	-	-	-	1	1	1	1e-06	1e-06	1e-06	1e-06	1e-06	1e-06	0	0	0	0	0	0	0	0	0	0	0	0
AL627082.1	1	26647447..26647681	235	235	0	ENSG00000235069	-	processed_pseudogene	-	0	-	-	-	-	-	1	1	1	1e-06	1e-06	1e-06	1e-06	1e-06	1e-06	0	0	0	0	0	0	0	0	0	0	0	0
AL512408.1	1	complement(26692132..26694131)	2000	2000	0	ENSG00000260063	-	antisense	-	0	-	-	-	-	-	1.96274	-79870.4	-79870.4	0.0798704	0.156765	1e-06	1e-06	1e-06	1e-06	0.0798704	0.156765	0	0	0	0	3	6	0	0	0	0
ARID1A	1	26693236..26782104	88869	11897	57	ENSG00000117713	8289	protein_coding	AT-rich interaction domain 1A	15	GO:0042766 nucleosome mobilization | GO:0006351 transcription, DNA-templated | GO:0055007 cardiac muscle cell differentiation | GO:0030900 forebrain development | GO:0000122 negative regulation of transcription by RNA polymerase II | GO:0003408 optic cup formation involved in camera-type eye development | GO:0048096 chromatin-mediated maintenance of transcription | GO:0045893 positive regulation …	GO:0016514 SWI/SNF complex | GO:0071565 nBAF complex | GO:0005634 nucleus | GO:0071564 npBAF complex | GO:0000790 nuclear chromatin | GO:0005654 nucleoplasm	GO:0003713 transcription coactivator activity | GO:0031491 nucleosome binding | GO:0003677 DNA binding | GO:0005515 protein binding	hsa03082 ATP-dependent chromatin remodeling | hsa04714 Thermogenesis | hsa05225 Hepatocellular carcinoma	-	-2.23658	-3.4919	-2.01569	2.31839	1.03658	0.379794	1.10583	0.663935	1.15017	2.31839	1.03658	0.379794	1.10583	0.663935	1.15017	518	236	94	268	144	261
PIGV	1	26787472..26798398	10927	3382	16	ENSG00000060642	55650	protein_coding	phosphatidylinositol glycan anchor biosynthesis class V	6	GO:0097502 mannosylation | GO:0016254 preassembly of GPI anchor in ER membrane | GO:0006506 GPI anchor biosynthetic process	GO:0016021 integral component of membrane | GO:0005789 endoplasmic reticulum membrane	GO:0004376 glycolipid mannosyltransferase activity | GO:0000030 mannosyltransferase activity	-	-	-2.09619	1.15893	2.06495	1.13358	0.540782	0.48324	0.595113	1.31375	2.34079	1.13358	0.540782	0.48324	0.595113	1.31375	2.34079	72	35	34	41	81	151
RN7SL165P	1	26814822..26815112	291	291	0	ENSG00000241188	-	misc_RNA	RNA, 7SL, cytoplasmic 165, pseudogene	0	-	-	-	-	-	1	1	1	1e-06	1e-06	1e-06	1e-06	1e-06	1e-06	0	0	0	0	0	0	0	0	0	0	0	0
ZDHHC18	1	26826688..26857604	30917	5460	17	ENSG00000204160	84243	protein_coding	zinc finger DHHC-type containing 18	5	GO:0018345 protein palmitoylation | GO:0034613 cellular protein localization	GO:0005794 Golgi apparatus | GO:0016021 integral component of membrane	GO:0019706 protein-cysteine S-palmitoyltransferase activity | GO:0016409 palmitoyltransferase activity | GO:0008270 zinc ion binding	-	-	1.17669	-1.64809	-1.15591	6.02685	7.09175	7.17501	9.88984	3.65687	5.21395	6.02685	7.09175	7.17501	9.88984	3.65687	5.21395	618	741	815	1100	364	543
SFN	1	26863149..26864456	1308	1308	1	ENSG00000175793	2810	protein_coding	stratifin	1	GO:0010839 negative regulation of keratinocyte proliferation | GO:0008630 intrinsic apoptotic signaling pathway in response to DNA damage | GO:0043154 negative regulation of cysteine-type endopeptidase activity involved in apoptotic process | GO:0045606 positive regulation of epidermal cell differentiation | GO:0006977 DNA damage response, signal transduction by p53 class mediator resulting in ce…	GO:0005615 extracellular space | GO:0005737 cytoplasm | GO:0070062 extracellular exosome | GO:0030659 cytoplasmic vesicle membrane | GO:0005829 cytosol | GO:0005634 nucleus | GO:0005739 mitochondrion	GO:0008426 protein kinase C inhibitor activity | GO:0098641 cadherin binding involved in cell-cell adhesion | GO:0005515 protein binding | GO:0019901 protein kinase binding | GO:0051219 phosphoprotein binding | GO:0019904 protein domain specific binding	hsa04110 Cell cycle | hsa04115 p53 signaling pathway | hsa04960 Aldosterone-regulated sodium reabsorption	-	1.02347	-1.41559	-1.13432	233.424	238.903	377.93	376.729	164.895	205.782	233.424	238.903	377.93	376.729	164.895	205.782	5734	5980	10284	10038	3932	5134
GPN2	1	complement(26876132..26890283)	14152	4966	14	ENSG00000142751	54707	protein_coding	GPN-loop GTPase 2	5	GO:0008150 biological_process	GO:0005575 cellular_component	GO:0005525 GTP binding | GO:0003674 molecular_function | GO:0016787 hydrolase activity	-	-	1.45947	1.08035	1.2295	4.1817	6.10308	4.02665	4.37911	4.5177	5.14141	4.1817	6.10308	4.02665	4.37911	4.5177	5.14141	390	580	416	443	409	487
AL034380.1	1	26876133..26878245	2113	306	2	ENSG00000226698	-	antisense	-	1	-	-	-	-	-	1	1	1	1e-06	1e-06	1e-06	1e-06	1e-06	1e-06	0	0	0	0	0	0	0	0	0	0	0	0
GPATCH3	1	complement(26890488..26900467)	9980	2226	10	ENSG00000198746	63906	protein_coding	G-patch domain containing 3	3	GO:0008150 biological_process	-	GO:0003676 nucleic acid binding	-	-	1.39725	-1.21183	1.60794	9.25722	12.9346	15.0942	14.4887	7.63901	14.8851	9.25722	12.9346	15.0942	14.4887	7.63901	14.8851	387	551	699	657	310	632
NUDC	1	26900238..26946871	46634	2848	15	ENSG00000090273	10726	protein_coding	nuclear distribution C, dynein complex regulator	4	GO:0007062 sister chromatid cohesion | GO:0098609 cell-cell adhesion | GO:0008283 cell population proliferation | GO:0051301 cell division | GO:0007275 multicellular organism development	GO:0005829 cytosol | GO:0005874 microtubule | GO:0005737 cytoplasm | GO:0005654 nucleoplasm	GO:0005515 protein binding | GO:0098641 cadherin binding involved in cell-cell adhesion	-	-	-1.18397	-1.72128	-1.44999	111.093	93.8315	79.461	86.5273	64.5409	76.6164	111.093	93.8315	79.461	86.5273	64.5409	76.6164	5942	5114	4708	5020	3351	4162
NR0B2	1	complement(26911489..26913975)	2487	1165	2	ENSG00000131910	8431	protein_coding	nuclear receptor subfamily 0 group B member 2	1	GO:0010628 positive regulation of gene expression | GO:0032024 positive regulation of insulin secretion | GO:0000122 negative regulation of transcription by RNA polymerase II | GO:0031100 animal organ regeneration | GO:0008203 cholesterol metabolic process | GO:0043401 steroid hormone mediated signaling pathway | GO:0043433 negative regulation of DNA-binding transcription factor activity | GO:000…	GO:0005654 nucleoplasm | GO:0005737 cytoplasm | GO:0005634 nucleus	GO:0003714 transcription corepressor activity | GO:0019904 protein domain specific binding | GO:0003677 DNA binding | GO:0046965 retinoid X receptor binding | GO:0046966 thyroid hormone receptor binding | GO:0008134 transcription factor binding | GO:0042975 peroxisome proliferator activated receptor binding | GO:0005515 protein binding | GO:0003707 steroid hormone receptor activity | GO:0042803 p…	hsa04976 Bile secretion	-	1	1	1	1e-06	1e-06	1e-06	1e-06	1e-06	1e-06	0	0	0	0	0	0	0	0	0	0	0	0
KDF1	1	complement(26949562..26960468)	10907	1855	8	ENSG00000175707	126695	protein_coding	keratinocyte differentiation factor 1	2	-	-	-	-	-	1	1	1	1e-06	1e-06	1e-06	1e-06	1e-06	1e-06	0	0	0	0	0	0	0	0	0	0	0	0
RPL12P13	1	26980165..26980975	811	497	2	ENSG00000172746	-	unprocessed_pseudogene	-	1	-	-	-	-	-	-4.07593	-428547	-428547	0.428547	0.105141	1e-06	1.18526	1e-06	1e-06	0.428547	0.105141	0	1.18526	0	0	4	1	0	12	0	0
AL356390.1	1	26983628..26984024	397	397	0	ENSG00000224064	-	processed_pseudogene	-	0	-	-	-	-	-	1.31625e+06	1.65803e+06	1	1e-06	1.31625	1e-06	1e-06	1.65803	1e-06	0	1.31625	0	0	1.65803	0	0	10	0	0	12	0
OSTCP2	1	complement(26985897..26986340)	444	444	0	ENSG00000225294	-	processed_pseudogene	oligosaccharyltransferase complex subunit pseudogene 2	0	-	-	-	-	-	1	1	1	1e-06	1e-06	1e-06	1e-06	1e-06	1e-06	0	0	0	0	0	0	0	0	0	0	0	0
TRNP1	1	26993692..27000886	7195	1979	4	ENSG00000253368	388610	protein_coding	TMF1-regulated nuclear protein 1	2	GO:0007049 cell cycle | GO:0006355 regulation of transcription, DNA-templated | GO:0006351 transcription, DNA-templated | GO:0021696 cerebellar cortex morphogenesis | GO:0061351 neural precursor cell proliferation | GO:0051726 regulation of cell cycle | GO:0042127 regulation of cell population proliferation	GO:0005719 nuclear euchromatin | GO:0005634 nucleus	GO:0003677 DNA binding	-	-	1.42322	-1.62557	-1.17746	5.67716	8.07985	5.63507	6.05248	3.49241	4.82154	5.67716	8.07985	5.63507	6.05248	3.49241	4.82154	211	306	232	244	126	182
TENT5B	1	complement(27005020..27012850)	7831	2382	2	ENSG00000158246	115572	protein_coding	terminal nucleotidyltransferase 5B	1	-	-	GO:0005515 protein binding	-	-	1.43548	-1.23689	1.61609	15.8936	22.8149	13.4195	13.3956	12.8497	25.6856	15.8936	22.8149	13.4195	13.3956	12.8497	25.6856	711	1040	665	650	558	1167
SLC9A1	1	complement(27098809..27166981)	68173	6195	24	ENSG00000090020	6548	protein_coding	solute carrier family 9 member A1	6	GO:0035794 positive regulation of mitochondrial membrane permeability | GO:0055007 cardiac muscle cell differentiation | GO:0070997 neuron death | GO:0006885 regulation of pH | GO:0030307 positive regulation of cell growth | GO:0035994 response to muscle stretch | GO:0045760 positive regulation of action potential | GO:0071468 cellular response to acidic pH | GO:0042493 response to drug | GO:0070…	GO:0016021 integral component of membrane | GO:0005739 mitochondrion | GO:0014704 intercalated disc | GO:0005887 integral component of plasma membrane | GO:0045121 membrane raft | GO:0005925 focal adhesion | GO:0030027 lamellipodium | GO:0005783 endoplasmic reticulum | GO:0016324 apical plasma membrane | GO:0048471 perinuclear region of cytoplasm | GO:0005789 endoplasmic reticulum membrane | GO:0…	GO:0086040 sodium:proton antiporter activity involved in regulation of cardiac muscle cell membrane potential | GO:0048306 calcium-dependent protein binding | GO:0005515 protein binding | GO:0030674 protein-macromolecule adaptor activity | GO:0005516 calmodulin binding | GO:0015299 solute:proton antiporter activity | GO:0015385 sodium:proton antiporter activity | GO:0030346 protein phosphatase 2B…	hsa04024 cAMP signaling pathway | hsa04260 Cardiac muscle contraction | hsa04261 Adrenergic signaling in cardiomyocytes | hsa04371 Apelin signaling pathway | hsa04810 Regulation of actin cytoskeleton | hsa04919 Thyroid hormone signaling pathway | hsa04970 Salivary secretion | hsa04971 Gastric acid secretion | hsa04972 Pancreatic secretion | hsa04976 Bile secretion | hsa05205 Proteoglycans in canc…	D03406 Cariporide mesylate | D09036 Zoniporide mesylate	1.15311	-2.08757	-1.95313	1.71903	1.98223	2.2424	1.79876	0.82346	0.88014	1.71903	1.98223	2.2424	1.79876	0.82346	0.88014	200	235	289	227	93	104
AL590640.2	1	27176751..27177277	527	527	0	ENSG00000229985	-	processed_pseudogene	-	0	-	-	-	-	-	-4.07593	-808303	-808303	0.808303	0.198311	0.638476	0.279447	1e-06	1e-06	0.808303	0.198311	0.638476	0.279447	0	0	8	2	7	3	0	0
CHCHD3P3	1	complement(27200834..27201473)	640	640	0	ENSG00000214973	-	processed_pseudogene	coiled-coil-helix-coiled-coil-helix domain containing 3 pseudogene 3	0	-	-	-	-	-	1	1	1	1e-06	1e-06	1e-06	1e-06	1e-06	1e-06	0	0	0	0	0	0	0	0	0	0	0	0
NPM1P39	1	27206930..27207796	867	867	0	ENSG00000225159	-	processed_pseudogene	nucleophosmin 1 pseudogene 39	0	-	-	-	-	-	1	1	1	1e-06	1e-06	0.221768	1e-06	1e-06	1e-06	0	0	0.221768	0	0	0	0	0	4	0	0	0
SNRPEP7	1	27211265..27211484	220	220	0	ENSG00000225990	-	processed_pseudogene	small nuclear ribonucleoprotein polypeptide E pseudogene 7	0	-	-	-	-	-	-4.11454e+06	-2.75037	-4.11454e+06	4.11454	1e-06	1e-06	0.669403	1.49599	1e-06	4.11454	0	0	0.669403	1.49599	0	17	0	0	3	6	0
AL590640.1	1	complement(27229106..27234352)	5247	379	3	ENSG00000224311	-	antisense	-	1	-	-	-	-	-	1	1	1	1e-06	1e-06	1e-06	1e-06	1e-06	1e-06	0	0	0	0	0	0	0	0	0	0	0	0
WDTC1	1	27234632..27308636	74005	5911	29	ENSG00000142784	23038	protein_coding	WD and tetratricopeptide repeats 1	5	GO:0001701 in utero embryonic development | GO:0016567 protein ubiquitination | GO:0032869 cellular response to insulin stimulus | GO:0055082 cellular chemical homeostasis | GO:0006006 glucose metabolic process | GO:0043086 negative regulation of catalytic activity | GO:0000122 negative regulation of transcription by RNA polymerase II | GO:0045717 negative regulation of fatty acid biosynthetic pr…	GO:0005634 nucleus | GO:0005829 cytosol	GO:0004857 enzyme inhibitor activity | GO:0042393 histone binding | GO:0042826 histone deacetylase binding | GO:0005515 protein binding	-	-	1.19458	-1.66835	-1.33824	6.05345	7.23136	5.83063	6.61891	3.62841	4.52344	6.05345	7.23136	5.83063	6.61891	3.62841	4.52344	672	818	717	797	391	510
RF00019_9	1	complement(27255464..27255567)	104	104	0	ENSG00000252098	-	misc_RNA	-	0	-	-	-	-	-	1	1	1	1e-06	1e-06	1e-06	1e-06	1e-06	1e-06	0	0	0	0	0	0	0	0	0	0	0	0
FO393419.3	1	27311240..27311838	599	282	2	ENSG00000243659	-	processed_pseudogene	-	1	-	-	-	-	-	1	1	1	1e-06	1e-06	1e-06	1e-06	1e-06	1e-06	0	0	0	0	0	0	0	0	0	0	0	0
TMEM222	1	27322145..27336400	14256	4476	25	ENSG00000186501	84065	protein_coding	transmembrane protein 222	11	-	GO:0016021 integral component of membrane	-	-	-	1.69425	1.25369	1.75558	3.78296	6.40929	8.04358	6.86552	4.74266	6.6413	3.78296	6.40929	8.04358	6.86552	4.74266	6.6413	318	549	749	626	387	567
RNU6-48P	1	27325219..27325325	107	107	0	ENSG00000206888	100887744	snRNA	RNA, U6 small nuclear 48, pseudogene	0	-	-	-	-	-	1	1	1	1e-06	1e-06	1e-06	1e-06	1e-06	1e-06	0	0	0	0	0	0	0	0	0	0	0	0
ACTG1P20	1	27325329..27325796	468	468	0	ENSG00000241547	-	processed_pseudogene	-	0	-	-	-	-	-	1	1	1	1e-06	1e-06	1e-06	1e-06	1e-06	1e-06	0	0	0	0	0	0	0	0	0	0	0	0
SYTL1	1	27342020..27353937	11918	5584	34	ENSG00000142765	84958	protein_coding	synaptotagmin like 1	11	GO:0048791 calcium ion-regulated exocytosis of neurotransmitter | GO:0006906 vesicle fusion | GO:0006887 exocytosis | GO:0017158 regulation of calcium ion-dependent exocytosis | GO:0006886 intracellular protein transport	GO:0019897 extrinsic component of plasma membrane | GO:0070062 extracellular exosome | GO:0070382 exocytic vesicle | GO:0005886 plasma membrane | GO:0098793 presynapse | GO:0042470 melanosome	GO:0017137 Rab GTPase binding | GO:0005544 calcium-dependent phospholipid binding | GO:0005515 protein binding | GO:0042043 neurexin family protein binding | GO:0019905 syntaxin binding | GO:0005509 calcium ion binding | GO:0030276 clathrin binding	-	-	-1.44803	1.56432	1.13048	0.257462	0.177802	0.309895	0.23736	0.402753	0.291056	0.257462	0.177802	0.309895	0.23736	0.402753	0.291056	27	19	36	27	41	31
MAP3K6	1	complement(27355184..27366961)	11778	5020	41	ENSG00000142733	9064	protein_coding	mitogen-activated protein kinase kinase kinase 6	7	GO:0007257 activation of JUN kinase activity | GO:0007165 signal transduction | GO:0006468 protein phosphorylation | GO:0000186 activation of MAPKK activity	GO:0005622 intracellular	GO:0004709 MAP kinase kinase kinase activity | GO:0005524 ATP binding | GO:0000287 magnesium ion binding	hsa04010 MAPK signaling pathway	-	-1.37921	-2.06352	-2.10728	7.35063	5.32959	6.17609	7.03096	3.56217	3.48821	7.35063	5.32959	6.17609	7.03096	3.56217	3.48821	693	512	645	719	326	334
FCN3	1	complement(27369112..27374824)	5713	2167	12	ENSG00000142748	8547	protein_coding	ficolin 3	4	GO:0051607 defense response to virus | GO:0006956 complement activation | GO:0006508 proteolysis | GO:0046597 negative regulation of viral entry into host cell | GO:0043654 recognition of apoptotic cell | GO:1902679 negative regulation of RNA biosynthetic process | GO:0001867 complement activation, lectin pathway	GO:0005576 extracellular region | GO:0005581 collagen trimer | GO:0072562 blood microparticle	GO:0046872 metal ion binding | GO:0030246 carbohydrate binding | GO:0003823 antigen binding | GO:0004252 serine-type endopeptidase activity | GO:0005515 protein binding	-	-	1	1	1	1e-06	1e-06	1e-06	0.0226532	1e-06	1e-06	0	0	0	0.0226532	0	0	0	0	0	1	0	0
CD164L2	1	complement(27379176..27383333)	4158	1994	10	ENSG00000174950	388611	protein_coding	CD164 molecule like 2	3	-	GO:0016021 integral component of membrane	-	-	-	1	1	1	1e-06	1e-06	1e-06	1e-06	1e-06	1e-06	0	0	0	0	0	0	0	0	0	0	0	0
FO393419.1	1	27389468..27390145	678	355	2	ENSG00000231207	-	processed_pseudogene	-	1	-	-	-	-	-	1	1	1	1e-06	1e-06	1e-06	1e-06	1e-06	1e-06	0	0	0	0	0	0	0	0	0	0	0	0
GPR3	1	27392622..27395814	3193	2137	2	ENSG00000181773	2827	protein_coding	G protein-coupled receptor 3	1	GO:0040020 regulation of meiotic nuclear division | GO:0007189 adenylate cyclase-activating G protein-coupled receptor signaling pathway	GO:0005887 integral component of plasma membrane	GO:0004930 G protein-coupled receptor activity | GO:0005515 protein binding	-	-	-1.87707	1.29506	1.68791	0.872084	0.464597	0.719785	2.94032	1.1294	1.472	0.872084	0.464597	0.719785	2.94032	1.1294	1.472	35	19	32	128	44	60
WASF2	1	complement(27404230..27490167)	85938	5681	11	ENSG00000158195	10163	protein_coding	WAS protein family member 2	2	GO:0051497 negative regulation of stress fiber assembly | GO:0001525 angiogenesis | GO:0098609 cell-cell adhesion | GO:0010592 positive regulation of lamellipodium assembly | GO:0016601 Rac protein signal transduction | GO:0038096 Fc-gamma receptor signaling pathway involved in phagocytosis | GO:0072673 lamellipodium morphogenesis | GO:0048010 vascular endothelial growth factor receptor signaling…	GO:0031209 SCAR complex | GO:0005829 cytosol | GO:0001726 ruffle | GO:0030027 lamellipodium | GO:0070062 extracellular exosome | GO:0005769 early endosome | GO:0015629 actin cytoskeleton | GO:0005622 intracellular	GO:0003779 actin binding | GO:0005515 protein binding | GO:0098641 cadherin binding involved in cell-cell adhesion	hsa04520 Adherens junction | hsa04666 Fc gamma R-mediated phagocytosis | hsa04810 Regulation of actin cytoskeleton | hsa05100 Bacterial invasion of epithelial cells | hsa05130 Pathogenic Escherichia coli infection | hsa05131 Shigellosis | hsa05135 Yersinia infection | hsa05231 Choline metabolism in cancer	-	-1.29714	-2.22152	-1.18108	17.3959	13.411	14.1048	13.4627	7.83063	14.7288	17.3959	13.411	14.1048	13.4627	7.83063	14.7288	1856	1458	1667	1558	811	1596
FO393419.2	1	27457198..27459582	2385	428	2	ENSG00000241169	-	lincRNA	-	1	-	-	-	-	-	1	1	1	1e-06	1e-06	1e-06	1e-06	1e-06	1e-06	0	0	0	0	0	0	0	0	0	0	0	0
BX293535.1	1	27525805..27530561	4757	283	2	ENSG00000237429	-	antisense	-	1	-	-	-	-	-	1	1	1	1e-06	1e-06	1e-06	1e-06	1e-06	1e-06	0	0	0	0	0	0	0	0	0	0	0	0
AHDC1	1	complement(27534035..27604431)	70397	8297	43	ENSG00000126705	27245	protein_coding	AT-hook DNA binding motif containing 1	16	-	-	GO:0003677 DNA binding	-	-	-1.96359	-2.39505	-2.01599	3.3885	1.72567	2.02191	1.24247	1.41479	1.68082	3.3885	1.72567	2.02191	1.24247	1.41479	1.68082	528	274	349	210	214	266
FGR	1	complement(27612064..27635185)	23122	3382	24	ENSG00000000938	2268	protein_coding	FGR proto-oncogene, Src family tyrosine kinase	7	GO:0045087 innate immune response | GO:0038083 peptidyl-tyrosine autophosphorylation | GO:0006468 protein phosphorylation | GO:0002768 immune response-regulating cell surface receptor signaling pathway | GO:0050715 positive regulation of cytokine secretion | GO:0008360 regulation of cell shape | GO:0014068 positive regulation of phosphatidylinositol 3-kinase signaling | GO:0018108 peptidyl-tyrosi…	GO:0005829 cytosol | GO:0005758 mitochondrial intermembrane space | GO:0005886 plasma membrane | GO:0015629 actin cytoskeleton | GO:0005743 mitochondrial inner membrane | GO:0070062 extracellular exosome | GO:0031234 extrinsic component of cytoplasmic side of plasma membrane | GO:0032587 ruffle membrane | GO:0005856 cytoskeleton	GO:0001784 phosphotyrosine residue binding | GO:0005515 protein binding | GO:0005524 ATP binding | GO:0019901 protein kinase binding | GO:0004715 non-membrane spanning protein tyrosine kinase activity | GO:0004713 protein tyrosine kinase activity | GO:0034987 immunoglobulin receptor binding	hsa04062 Chemokine signaling pathway	-	1	1	1	1e-06	1e-06	0.156342	1e-06	1e-06	1e-06	0	0	0.156342	0	0	0	0	0	11	0	0	0
AL031729.1	1	27649419..27649610	192	192	0	ENSG00000235912	-	processed_pseudogene	-	0	-	-	-	-	-	-1.52848	-831984	3.28204	0.831984	0.544323	0.751065	1e-06	1e-06	2.7306	0.831984	0.544323	0.751065	0	0	2.7306	3	2	3	0	0	10
LINC02574	1	complement(27660328..27662722)	2395	441	2	ENSG00000233975	-	lincRNA	-	1	-	-	-	-	-	1	1	1	1e-06	1e-06	0.435992	1e-06	1e-06	1e-06	0	0	0.435992	0	0	0	0	0	4	0	0	0
IFI6	1	complement(27666064..27672198)	6135	842	10	ENSG00000126709	2537	protein_coding	interferon alpha inducible protein 6	3	GO:0051902 negative regulation of mitochondrial depolarization | GO:0001836 release of cytochrome c from mitochondria | GO:0060337 type I interferon signaling pathway | GO:0043154 negative regulation of cysteine-type endopeptidase activity involved in apoptotic process | GO:0006955 immune response | GO:2001240 negative regulation of extrinsic apoptotic signaling pathway in absence of ligand	GO:0005886 plasma membrane | GO:0016021 integral component of membrane | GO:0005739 mitochondrion	GO:0005515 protein binding	-	-	-1.04214	1.88291	2.00204	11.383	10.9227	13.0732	15.2166	21.4331	22.7892	11.383	10.9227	13.0732	15.2166	21.4331	22.7892	180	176	229	261	329	366
AL445490.1	1	27669468..27703063	33596	1651	12	ENSG00000225886	-	antisense	-	6	-	-	-	-	-	1	1	1	1e-06	1e-06	1e-06	1e-06	1e-06	1e-06	0	0	0	0	0	0	0	0	0	0	0	0
RNU6-949P	1	complement(27675603..27675709)	107	107	0	ENSG00000206767	-	snRNA	RNA, U6 small nuclear 949, pseudogene	0	-	-	-	-	-	1	1	1	1e-06	1e-06	1e-06	1e-06	1e-06	1e-06	0	0	0	0	0	0	0	0	0	0	0	0
CHMP1AP1	1	complement(27686810..27687471)	662	662	0	ENSG00000226662	-	processed_pseudogene	charged multivesicular body protein 1A pseudogene 1	0	-	-	-	-	-	1	1	1	1e-06	1e-06	1e-06	1e-06	1e-06	1e-06	0	0	0	0	0	0	0	0	0	0	0	0
RNU6-424P	1	27693731..27693835	105	105	0	ENSG00000207095	-	snRNA	RNA, U6 small nuclear 424, pseudogene	0	-	-	-	-	-	1	1	1	1e-06	1e-06	1e-06	1e-06	1e-06	1e-06	0	0	0	0	0	0	0	0	0	0	0	0
FAM76A	1	27725979..27763122	37144	4034	19	ENSG00000009780	199870	protein_coding	family with sequence similarity 76 member A	7	GO:0016926 protein desumoylation	GO:0005634 nucleus	GO:0016929 SUMO-specific protease activity | GO:0004175 endopeptidase activity	-	-	-2.52989	-2.05564	-2.43751	0.950367	0.375656	0.285978	0.511096	0.462321	0.389893	0.950367	0.375656	0.285978	0.511096	0.462321	0.389893	72	29	24	42	34	30
AL020997.1	1	27739091..27739439	349	349	0	ENSG00000231344	-	processed_pseudogene	-	0	-	-	-	-	-	1	1	1	1e-06	1e-06	1e-06	1e-06	1e-06	1e-06	0	0	0	0	0	0	0	0	0	0	0	0
RPEP3	1	27739954..27740629	676	676	0	ENSG00000230833	-	processed_pseudogene	ribulose-5-phosphate-3-epimerase pseudogene 3	0	-	-	-	-	-	1	1	1	1e-06	1e-06	1e-06	1e-06	1e-06	1e-06	0	0	0	0	0	0	0	0	0	0	0	0
STX12	1	27773219..27824443	51225	3801	17	ENSG00000117758	23673	protein_coding	syntaxin 12	5	GO:0000045 autophagosome assembly | GO:0048278 vesicle docking | GO:0033344 cholesterol efflux | GO:0050821 protein stabilization | GO:0006906 vesicle fusion | GO:0006886 intracellular protein transport	GO:0045335 phagocytic vesicle | GO:0031982 vesicle | GO:0070062 extracellular exosome | GO:0031201 SNARE complex | GO:0000407 phagophore assembly site | GO:0010008 endosome membrane | GO:0000139 Golgi membrane | GO:0012505 endomembrane system | GO:0016021 integral component of membrane | GO:0031083 BLOC-1 complex | GO:0045121 membrane raft	GO:0005515 protein binding | GO:0005484 SNAP receptor activity | GO:0000149 SNARE binding	hsa04145 Phagosome	-	1.63562	-3.27618	-1.24645	0.378234	0.618646	0.202339	1.23983	0.11545	0.303448	0.378234	0.618646	0.202339	1.23983	0.11545	0.303448	27	45	16	96	8	22
AL020997.2	1	27773858..27774041	184	184	0	ENSG00000269971	-	sense_intronic	-	0	-	-	-	-	-	1	1	1	1e-06	1e-06	1e-06	1e-06	1e-06	1e-06	0	0	0	0	0	0	0	0	0	0	0	0
AL020997.3	1	27819983..27820341	359	359	0	ENSG00000270031	-	sense_intronic	-	0	-	-	-	-	-	1	1	1	1e-06	1e-06	1e-06	1e-06	1e-06	1e-06	0	0	0	0	0	0	0	0	0	0	0	0
RNU6-1245P	1	27824538..27824643	106	106	0	ENSG00000223062	-	snRNA	RNA, U6 small nuclear 1245, pseudogene	0	-	-	-	-	-	1	1	1	1e-06	1e-06	1e-06	1e-06	1e-06	1e-06	0	0	0	0	0	0	0	0	0	0	0	0
PPP1R8	1	27830782..27851676	20895	2815	15	ENSG00000117751	5511	protein_coding	protein phosphatase 1 regulatory subunit 8	5	GO:0008380 RNA splicing | GO:0008283 cell population proliferation | GO:0006397 mRNA processing | GO:0006401 RNA catabolic process | GO:0090501 RNA phosphodiester bond hydrolysis | GO:0006355 regulation of transcription, DNA-templated | GO:0043086 negative regulation of catalytic activity | GO:0006351 transcription, DNA-templated	GO:0016607 nuclear speck | GO:0005654 nucleoplasm | GO:0005681 spliceosomal complex | GO:0005737 cytoplasm | GO:0005634 nucleus	GO:0003677 DNA binding | GO:0004865 protein serine/threonine phosphatase inhibitor activity | GO:0004519 endonuclease activity | GO:0005515 protein binding | GO:0003723 RNA binding	-	-	-1.73227	-4.84066	-1.30084	7.07437	4.08387	4.54214	1.91824	1.46145	5.43831	7.07437	4.08387	4.54214	1.91824	1.46145	5.43831	374	220	266	110	75	292
SCARNA1	1	27834401..27834566	166	166	0	ENSG00000252947	677774	scaRNA	small Cajal body-specific RNA 1	0	-	-	-	-	-	1	1	1	1e-06	1e-06	1e-06	1e-06	1e-06	1e-06	0	0	0	0	0	0	0	0	0	0	0	0
THEMIS2	1	27872543..27886685	14143	4621	25	ENSG00000130775	9473	protein_coding	thymocyte selection associated family member 2	11	GO:0050852 T cell receptor signaling pathway | GO:0007155 cell adhesion | GO:0006954 inflammatory response	GO:0005737 cytoplasm | GO:0005634 nucleus	GO:0005515 protein binding	-	-	1	1	1	1e-06	1e-06	1e-06	1e-06	1e-06	1e-06	0	0	0	0	0	0	0	0	0	0	0	0
RPA2	1	complement(27891524..27914746)	23223	1981	17	ENSG00000117748	6118	protein_coding	replication protein A2	5	GO:0000722 telomere maintenance via recombination | GO:2000001 regulation of DNA damage checkpoint | GO:0031571 mitotic G1 DNA damage checkpoint | GO:0000082 G1/S transition of mitotic cell cycle | GO:0006294 nucleotide-excision repair, preincision complex assembly | GO:0006297 nucleotide-excision repair, DNA gap filling | GO:0006260 DNA replication | GO:0006295 nucleotide-excision repair, DNA in…	GO:0005662 DNA replication factor A complex | GO:0000784 nuclear chromosome, telomeric region | GO:0000781 chromosome, telomeric region | GO:0005654 nucleoplasm | GO:0035861 site of double-strand break | GO:0005634 nucleus | GO:0000785 chromatin | GO:0016605 PML body	GO:0003684 damaged DNA binding | GO:0005515 protein binding | GO:0003697 single-stranded DNA binding | GO:0031625 ubiquitin protein ligase binding | GO:0019903 protein phosphatase binding | GO:0019899 enzyme binding | GO:0047485 protein N-terminus binding	hsa03030 DNA replication | hsa03420 Nucleotide excision repair | hsa03430 Mismatch repair | hsa03440 Homologous recombination | hsa03460 Fanconi anemia pathway	-	-1.37019	-3.04691	-1.44828	29.7817	21.7355	24.7014	25.8953	9.77442	20.5635	29.7817	21.7355	24.7014	25.8953	9.77442	20.5635	1108	824	1018	1045	353	777
SMPDL3B	1	27935000..27959157	24158	2663	20	ENSG00000130768	27293	protein_coding	sphingomyelin phosphodiesterase acid like 3B	6	GO:0050728 negative regulation of inflammatory response | GO:0006685 sphingomyelin catabolic process | GO:0008150 biological_process | GO:0046466 membrane lipid catabolic process | GO:0034122 negative regulation of toll-like receptor signaling pathway | GO:0006954 inflammatory response | GO:0045087 innate immune response	GO:0031225 anchored component of membrane | GO:0005886 plasma membrane | GO:0005615 extracellular space | GO:0070062 extracellular exosome	GO:0016798 hydrolase activity, acting on glycosyl bonds | GO:0046872 metal ion binding | GO:0008081 phosphoric diester hydrolase activity | GO:0004767 sphingomyelin phosphodiesterase activity | GO:0003674 molecular_function	-	-	-1.01898	-3.39752	-279931	0.279931	0.274716	0.0722015	0.276509	0.0823929	1e-06	0.279931	0.274716	0.0722015	0.276509	0.0823929	0	14	14	4	15	4	0
AL512288.1	1	complement(27938875..27960193)	21319	491	5	ENSG00000227050	-	antisense	-	1	-	-	-	-	-	1	1	1	1e-06	1e-06	1e-06	1e-06	1e-06	1e-06	0	0	0	0	0	0	0	0	0	0	0	0
XKR8	1	27959462..27968096	8635	2743	6	ENSG00000158156	55113	protein_coding	XK related 8	2	GO:0043652 engulfment of apoptotic cell | GO:0070782 phosphatidylserine exposure on apoptotic cell surface	GO:0005886 plasma membrane | GO:0016021 integral component of membrane	-	hsa04148 Efferocytosis	-	1	1	1	1e-06	1e-06	1e-06	1e-06	1e-06	1e-06	0	0	0	0	0	0	0	0	0	0	0	0
EYA3	1	complement(27970344..28088637)	118294	6424	31	ENSG00000158161	2140	protein_coding	EYA transcriptional coactivator and phosphatase 3	8	GO:0010212 response to ionizing radiation | GO:0006351 transcription, DNA-templated | GO:0007601 visual perception | GO:0006355 regulation of transcription, DNA-templated | GO:0035335 peptidyl-tyrosine dephosphorylation | GO:0006302 double-strand break repair | GO:0016576 histone dephosphorylation | GO:0009653 anatomical structure morphogenesis | GO:0007275 multicellular organism development | GO…	GO:0005654 nucleoplasm | GO:0005667 transcription regulator complex | GO:0005737 cytoplasm | GO:0005634 nucleus | GO:0005813 centrosome	GO:0005515 protein binding | GO:0046872 metal ion binding | GO:0004725 protein tyrosine phosphatase activity	-	-	1.41317	-4.8536	-7.25449	0.414438	0.585672	0.0897911	0.129907	0.0853877	0.0571284	0.414438	0.585672	0.0897911	0.129907	0.0853877	0.0571284	50	72	12	17	10	7
AL512288.2	1	complement(27990158..27990524)	367	367	0	ENSG00000238231	-	processed_pseudogene	-	0	-	-	-	-	-	1	1	1	1e-06	1e-06	1e-06	1e-06	1e-06	1e-06	0	0	0	0	0	0	0	0	0	0	0	0
RN7SL559P	1	complement(28031884..28032180)	297	297	0	ENSG00000240750	-	misc_RNA	RNA, 7SL, cytoplasmic 559, pseudogene	0	-	-	-	-	-	1	1	1	1e-06	1e-06	1e-06	1e-06	1e-06	1e-06	0	0	0	0	0	0	0	0	0	0	0	0
SPCS2P4	1	complement(28095742..28096422)	681	681	0	ENSG00000228589	-	processed_pseudogene	signal peptidase complex subunit 2 pseudogene 4	0	-	-	-	-	-	-7.81221	1.07495	-1.06179	1.79836	0.230198	0.988185	2.8113	1.93315	1.6937	1.79836	0.230198	0.988185	2.8113	1.93315	1.6937	23	3	14	39	24	22
AL137792.2	1	28109739..28110298	560	235	2	ENSG00000228943	-	processed_pseudogene	-	1	-	-	-	-	-	1	1	1	1e-06	1e-06	1e-06	1e-06	1e-06	1e-06	0	0	0	0	0	0	0	0	0	0	0	0
AL137792.1	1	complement(28120449..28121321)	873	557	2	ENSG00000214812	-	processed_pseudogene	-	1	-	-	-	-	-	1	1	1	1e-06	1e-06	1e-06	1e-06	1e-06	1e-06	0	0	0	0	0	0	0	0	0	0	0	0
RNU6-176P	1	complement(28142737..28142841)	105	105	0	ENSG00000253005	-	snRNA	RNA, U6 small nuclear 176, pseudogene	0	-	-	-	-	-	1	1	1	1e-06	1e-06	1e-06	1e-06	1e-06	1e-06	0	0	0	0	0	0	0	0	0	0	0	0
PTAFR	1	complement(28147166..28193936)	46771	4208	6	ENSG00000169403	5724	protein_coding	platelet activating factor receptor	3	GO:0043315 positive regulation of neutrophil degranulation | GO:0045776 negative regulation of blood pressure | GO:0006935 chemotaxis | GO:1904303 positive regulation of maternal process involved in parturition | GO:0031663 lipopolysaccharide-mediated signaling pathway | GO:0006357 regulation of transcription by RNA polymerase II | GO:1904058 positive regulation of sensory perception of pain | GO…	GO:0005654 nucleoplasm | GO:0016020 membrane | GO:0043231 intracellular membrane-bounded organelle | GO:0005886 plasma membrane | GO:0016021 integral component of membrane | GO:0005887 integral component of plasma membrane	GO:0005543 phospholipid binding | GO:0051019 mitogen-activated protein kinase binding | GO:0004930 G protein-coupled receptor activity | GO:0045028 G protein-coupled purinergic nucleotide receptor activity | GO:0001530 lipopolysaccharide binding | GO:0004992 platelet activating factor receptor activity	hsa04020 Calcium signaling pathway | hsa04080 Neuroactive ligand-receptor interaction | hsa05150 Staphylococcus aureus infection	D01652 Apafant | D02590 Israpafant | D04724 Lexipafant | D07407 Rupatadine | D08497 Rupatadine fumarate	1	156425	1	1e-06	1e-06	0.011423	1e-06	0.156425	1e-06	0	0	0.011423	0	0.156425	0	0	0	1	0	12	0
DNAJC8	1	complement(28199456..28233029)	33574	2892	21	ENSG00000126698	22826	protein_coding	DnaJ heat shock protein family (Hsp40) member C8	6	GO:0000398 mRNA splicing, via spliceosome	GO:0005737 cytoplasm | GO:0005654 nucleoplasm | GO:0045171 intercellular bridge	-	-	-	-1.92282	-3.12871	-1.48088	61.1825	31.8192	49.4477	32.6076	19.5552	41.3148	61.1825	31.8192	49.4477	32.6076	19.5552	41.3148	3323	1761	2975	1921	1031	2279
ATP5IF1	1	28236109..28246906	10798	2225	9	ENSG00000130770	93974	protein_coding	ATP synthase inhibitory factor subunit 1	4	GO:0051346 negative regulation of hydrolase activity | GO:0006091 generation of precursor metabolites and energy | GO:1903578 regulation of ATP metabolic process | GO:0098779 positive regulation of mitophagy in response to mitochondrial depolarization | GO:0001937 negative regulation of endothelial cell proliferation | GO:0072593 reactive oxygen species metabolic process | GO:0035999 tetrahydrofo…	GO:0005739 mitochondrion | GO:0009986 cell surface	GO:0004857 enzyme inhibitor activity | GO:0030272 5-formyltetrahydrofolate cyclo-ligase activity | GO:0042803 protein homodimerization activity | GO:0051117 ATPase binding | GO:0005516 calmodulin binding	-	-	-1.5646	-1.97246	-1.47258	333.242	212.989	253.929	255.376	168.947	226.299	333.242	212.989	253.929	255.376	168.947	226.299	13925	9069	11754	11575	6853	9604
AL353622.1	1	complement(28239509..28241453)	1945	1945	0	ENSG00000270605	-	antisense	-	0	-	-	-	-	-	-2.03797	-5.82432	1.14871	0.164258	0.0805989	0.0494274	1e-06	0.0282021	0.188685	0.164258	0.0805989	0.0494274	0	0.0282021	0.188685	6	3	2	0	1	7
AL353622.2	1	28247144..28247568	425	425	0	ENSG00000271398	-	lincRNA	-	0	-	-	-	-	-	1	1	1	1e-06	1e-06	1e-06	1e-06	1e-06	1e-06	0	0	0	0	0	0	0	0	0	0	0	0
SESN2	1	28259518..28282491	22974	3462	10	ENSG00000130766	83667	protein_coding	sestrin 2	1	GO:0006635 fatty acid beta-oxidation | GO:0032042 mitochondrial DNA metabolic process | GO:0030308 negative regulation of cell growth | GO:0006914 autophagy | GO:0032868 response to insulin | GO:1901031 regulation of response to reactive oxygen species | GO:0046323 glucose import | GO:0071230 cellular response to amino acid stimulus | GO:0009749 response to glucose | GO:0071233 cellular response …	GO:1990316 Atg1/ULK1 kinase complex | GO:0005737 cytoplasm | GO:0005739 mitochondrion | GO:0031588 nucleotide-activated protein kinase complex | GO:0005634 nucleus | GO:0061700 GATOR2 complex | GO:0031932 TORC2 complex | GO:0005829 cytosol	GO:0016684 oxidoreductase activity, acting on peroxide as acceptor | GO:0005515 protein binding	hsa04115 p53 signaling pathway | hsa04150 mTOR signaling pathway | hsa04211 Longevity regulating pathway	-	1.38873	1.84652	2.87952	0.815161	1.13204	26.6721	35.9451	1.50521	2.34728	0.815161	1.13204	26.6721	35.9451	1.50521	2.34728	53	75	1921	2535	95	155
MED18	1	28329002..28335965	6964	2017	12	ENSG00000130772	54797	protein_coding	mediator complex subunit 18	5	GO:0006357 regulation of transcription by RNA polymerase II | GO:0006369 termination of RNA polymerase II transcription	GO:0070847 core mediator complex | GO:0016592 mediator complex	GO:0005515 protein binding	-	-	-1.04852	-1.20914	-1.16306	7.49734	7.15041	7.14945	8.46959	6.20054	6.44623	7.49734	7.15041	7.14945	8.46959	6.20054	6.44623	284	276	300	348	228	248
PHACTR4	1	28369582..28500364	130783	7317	36	ENSG00000204138	65979	protein_coding	phosphatase and actin regulator 4	9	GO:0051726 regulation of cell cycle | GO:0001755 neural crest cell migration | GO:0061386 closure of optic fissure | GO:0007266 Rho protein signal transduction | GO:0030036 actin cytoskeleton organization | GO:0001843 neural tube closure | GO:2001045 negative regulation of integrin-mediated signaling pathway | GO:0043085 positive regulation of catalytic activity | GO:0048484 enteric nervous syste…	GO:0030027 lamellipodium | GO:0005737 cytoplasm	GO:0003779 actin binding | GO:0008157 protein phosphatase 1 binding	-	-	-1.05154	-3.1671	-3.09479	2.35052	2.23532	1.26132	1.00635	0.742169	0.759508	2.35052	2.23532	1.26132	1.00635	0.742169	0.759508	323	313	192	150	99	106
RF00019_10	1	complement(28422555..28422655)	101	101	0	ENSG00000206779	-	misc_RNA	-	0	-	-	-	-	-	1	1	1	1e-06	1e-06	1e-06	1e-06	1e-06	1e-06	0	0	0	0	0	0	0	0	0	0	0	0
CR391992.1	1	28453541..28453934	394	394	0	ENSG00000229820	-	processed_pseudogene	-	0	-	-	-	-	-	1	1	1	1e-06	1e-06	1e-06	1e-06	1e-06	1e-06	0	0	0	0	0	0	0	0	0	0	0	0
RNU6ATAC27P	1	28481362..28481480	119	119	0	ENSG00000221216	-	snRNA	RNA, U6atac small nuclear 27, pseudogene	0	-	-	-	-	-	1	1	1	1e-06	1e-06	1e-06	1e-06	1e-06	1e-06	0	0	0	0	0	0	0	0	0	0	0	0
RCC1	1	28505943..28539300	33358	3888	42	ENSG00000180198	1104	protein_coding	regulator of chromosome condensation 1	13	GO:0051301 cell division | GO:0043547 positive regulation of GTPase activity | GO:0007052 mitotic spindle organization | GO:0007059 chromosome segregation | GO:0016032 viral process | GO:0000082 G1/S transition of mitotic cell cycle | GO:0051225 spindle assembly | GO:0007088 regulation of mitotic nuclear division	GO:0005737 cytoplasm | GO:0000790 nuclear chromatin | GO:0005654 nucleoplasm | GO:0031965 nuclear membrane | GO:0000794 condensed nuclear chromosome | GO:0005634 nucleus	GO:0003682 chromatin binding | GO:0005087 Ran guanyl-nucleotide exchange factor activity | GO:0042393 histone binding | GO:0031492 nucleosomal DNA binding | GO:0005515 protein binding	-	-	-1.14636	-2.79914	-1.76547	43.7562	38.1698	27.1002	25.3276	15.632	24.7844	43.7562	38.1698	27.1002	25.3276	15.632	24.7844	3195	2840	2192	2006	1108	1838
SNHG3	1	28505980..28510892	4913	4088	7	ENSG00000242125	6080	processed_transcript	small nucleolar RNA host gene 3	3	-	-	-	-	-	1.22601	-2.43491	-1.4846	13.6895	16.7835	9.18327	11.8881	5.62217	9.221	13.6895	16.7835	9.18327	11.8881	5.62217	9.221	1051	1313	781	990	419	719
SNORA73A	1	28507366..28507571	206	206	0	ENSG00000274266	-	snoRNA	-	0	-	-	-	-	-	1	1	1	1e-06	1e-06	1e-06	1e-06	1e-06	1e-06	0	0	0	0	0	0	0	0	0	0	0	0
SNORA73B	1	28508559..28508762	204	204	0	ENSG00000200087	6081	snoRNA	small nucleolar RNA, H/ACA box 73B	0	-	-	-	-	-	1	1	1	1e-06	1e-06	1e-06	1e-06	1e-06	1e-06	0	0	0	0	0	0	0	0	0	0	0	0
PRDX3P2	1	complement(28526318..28527227)	910	611	2	ENSG00000231468	-	processed_pseudogene	peroxiredoxin 3 pseudogene 2	1	-	-	-	-	-	1	1	1	1e-06	1e-06	1e-06	1e-06	1e-06	1e-06	0	0	0	0	0	0	0	0	0	0	0	0
AL513497.1	1	28544460..28546542	2083	2083	0	ENSG00000279443	-	TEC	-	0	-	-	-	-	-	-25562.6	17.5128	-25562.6	0.0255626	1e-06	1e-06	1e-06	0.447673	1e-06	0.0255626	0	0	0	0.447673	0	1	0	0	0	17	0
TRNAU1AP	1	28553085..28578545	25461	4311	29	ENSG00000180098	54952	protein_coding	tRNA selenocysteine 1 associated protein 1	10	GO:0001514 selenocysteine incorporation	GO:0005737 cytoplasm | GO:0005634 nucleus	GO:0000166 nucleotide binding	-	-	-1.00387	-1.21667	1.13919	5.74341	5.72126	4.97295	4.70285	4.72059	6.54281	5.74341	5.72126	4.97295	4.70285	4.72059	6.54281	465	472	446	413	371	538
SNHG12	1	complement(28578538..28583132)	4595	4120	33	ENSG00000197989	85028	antisense	small nucleolar RNA host gene 12	16	-	-	-	-	-	-1.0505	1.11944	1.84779	7.75441	7.38165	10.652	10.5328	8.68063	14.3285	7.75441	7.38165	10.652	10.5328	8.68063	14.3285	600	582	913	884	652	1126
SNORD99	1	complement(28578749..28578822)	74	74	0	ENSG00000221539	692212	snoRNA	small nucleolar RNA, C/D box 99	0	-	-	-	-	-	1	1	1	1e-06	1e-06	1e-06	1e-06	1e-06	1e-06	0	0	0	0	0	0	0	0	0	0	0	0
SNORA61	1	complement(28579764..28579893)	130	130	0	ENSG00000278274	-	snoRNA	-	0	-	-	-	-	-	1	1	1	1e-06	1e-06	1e-06	1e-06	1e-06	1e-06	0	0	0	0	0	0	0	0	0	0	0	0
SNORA44	1	complement(28580381..28580512)	132	132	0	ENSG00000273544	-	snoRNA	-	0	-	-	-	-	-	1	1	1	1e-06	1e-06	1e-06	1e-06	1e-06	1e-06	0	0	0	0	0	0	0	0	0	0	0	0
SNORA16A_1	1	complement(28580920..28581054)	135	135	0	ENSG00000280498	-	snoRNA	-	0	-	-	-	-	-	1	1	1	1e-06	1e-06	1e-06	1e-06	1e-06	1e-06	0	0	0	0	0	0	0	0	0	0	0	0
SNORA16A_2	1	complement(28580920..28581056)	137	137	0	ENSG00000274582	-	snoRNA	-	0	-	-	-	-	-	1	1	1	1e-06	1e-06	1e-06	1e-06	1e-06	1e-06	0	0	0	0	0	0	0	0	0	0	0	0
TAF12	1	complement(28589323..28643085)	53763	2337	12	ENSG00000120656	6883	protein_coding	TATA-box binding protein associated factor 12	4	GO:0006352 DNA-templated transcription, initiation | GO:0006366 transcription by RNA polymerase II | GO:0006367 transcription initiation from RNA polymerase II promoter | GO:0051091 positive regulation of DNA-binding transcription factor activity | GO:1901796 regulation of signal transduction by p53 class mediator | GO:0006368 transcription elongation from RNA polymerase II promoter	GO:0005654 nucleoplasm | GO:0033276 transcription factor TFTC complex | GO:0030914 STAGA complex | GO:0005669 transcription factor TFIID complex	GO:0003677 DNA binding | GO:0046982 protein heterodimerization activity | GO:0008134 transcription factor binding | GO:0003700 DNA-binding transcription factor activity | GO:0005515 protein binding	hsa03022 Basal transcription factors	-	-2.03797	-1.94144	-1.05839	9.02259	4.42725	8.18619	6.74273	4.64737	8.52481	9.02259	4.42725	8.18619	6.74273	4.64737	8.52481	396	198	398	321	198	380
RAB42	1	28592200..28595443	3244	2200	4	ENSG00000188060	115273	protein_coding	RAB42, member RAS oncogene family	2	GO:0007264 small GTPase mediated signal transduction	GO:0005622 intracellular | GO:0016020 membrane	GO:0005525 GTP binding	-	-	-1.06099	-1.95917	-1.16751	21.3956	20.1657	18.113	13.3211	10.9207	18.3258	21.3956	20.1657	18.113	13.3211	10.9207	18.3258	884	849	829	597	438	769
LINC01715	1	28643228..28648581	5354	978	4	ENSG00000229388	-	lincRNA	-	2	-	-	-	-	-	-326668	-326668	-326668	0.326668	1e-06	1e-06	1e-06	1e-06	1e-06	0.326668	0	0	0	0	0	6	0	0	0	0	0
AL360012.1	1	28648600..28648730	131	131	0	ENSG00000270103	26824	lincRNA	RNA, U11 small nuclear	0	-	-	-	-	-	3.38028	3.77726	6.78288	3.65819	12.3657	23.4837	9.74297	13.8179	24.8131	3.65819	12.3657	23.4837	9.74297	13.8179	24.8131	9	31	64	26	33	62
RNU11	1	28648600..28648733	134	134	0	ENSG00000274978	-	snRNA	-	0	-	-	-	-	-	1	1	1	1e-06	1e-06	1e-06	1e-06	1e-06	1e-06	0	0	0	0	0	0	0	0	0	0	0	0
GMEB1	1	28668732..28719353	50622	6459	18	ENSG00000162419	10691	protein_coding	glucocorticoid modulatory element binding protein 1	4	GO:0045944 positive regulation of transcription by RNA polymerase II | GO:0006357 regulation of transcription by RNA polymerase II | GO:0006366 transcription by RNA polymerase II	GO:0005654 nucleoplasm | GO:0005737 cytoplasm | GO:0005634 nucleus	GO:0003713 transcription coactivator activity | GO:0046872 metal ion binding | GO:0000978 RNA polymerase II cis-regulatory region sequence-specific DNA binding	-	-	-1.11024	-3.54313	-7.41409	0.6018	0.542047	0.275356	0.516812	0.16985	0.0811698	0.6018	0.542047	0.275356	0.516812	0.16985	0.0811698	73	67	37	68	20	10
RF00422_1	1	28689665..28689794	130	130	0	ENSG00000252777	-	scaRNA	-	0	-	-	-	-	-	1	1	1	1e-06	1e-06	1e-06	1e-06	1e-06	1e-06	0	0	0	0	0	0	0	0	0	0	0	0
YTHDF2	1	28736621..28769775	33155	3729	21	ENSG00000198492	51441	protein_coding	YTH N6-methyladenosine RNA binding protein 2	9	GO:0006959 humoral immune response | GO:0043488 regulation of mRNA stability | GO:1903679 positive regulation of cap-independent translational initiation	GO:0005634 nucleus | GO:0005829 cytosol | GO:0005737 cytoplasm | GO:0000932 P-body	GO:0005515 protein binding	-	-	-1.65661	-1.81759	-1.76194	7.75358	4.68039	3.40306	3.39638	4.26586	4.4006	7.75358	4.68039	3.40306	3.39638	4.26586	4.4006	543	334	264	258	290	313
OPRD1	1	28812142..28871267	59126	9345	6	ENSG00000116329	4985	protein_coding	opioid receptor delta 1	2	GO:0051930 regulation of sensory perception of pain | GO:0006955 immune response | GO:0007186 G protein-coupled receptor signaling pathway | GO:0000060 obsolete protein import into nucleus, translocation | GO:0010629 negative regulation of gene expression | GO:0007193 adenylate cyclase-inhibiting G protein-coupled receptor signaling pathway | GO:0007187 G protein-coupled receptor signaling pathwa…	GO:0045211 postsynaptic membrane | GO:0005887 integral component of plasma membrane | GO:0045121 membrane raft | GO:0043005 neuron projection | GO:0031226 intrinsic component of plasma membrane | GO:0005886 plasma membrane | GO:0005737 cytoplasm | GO:0043679 axon terminus | GO:0031982 vesicle	GO:0004985 opioid receptor activity | GO:0005515 protein binding | GO:0042923 neuropeptide binding	hsa04022 cGMP-PKG signaling pathway | hsa04071 Sphingolipid signaling pathway | hsa04080 Neuroactive ligand-receptor interaction | hsa04081 Hormone signaling | hsa04082 Neuroactive ligand signaling	D00729 Loperamide hydrochloride | D00843 Nalbuphine hydrochloride | D00847 Oxycodone hydrochloride | D01340 Naloxone hydrochloride | D02095 Naltrexone hydrochloride | D02104 Nalmefene hydrochloride | D02238 Levallorphan tartrate | D03783 Oxycodone terephthalate | D05007 Metkephamid acetate | D05111 Nalmefene | D05113 Naltrexone | D05312 Oxycodone | D05462 Oxycodone hydrochloride hydrate | D05667 …	1	1	1	1e-06	1e-06	0.0411498	0.0262652	1e-06	1e-06	0	0	0.0411498	0.0262652	0	0	0	0	8	5	0	0
AL009181.1	1	complement(28870483..28877336)	6854	1085	3	ENSG00000233427	-	antisense	-	1	-	-	-	-	-	1	1	1	1e-06	1e-06	1e-06	1e-06	1e-06	1e-06	0	0	0	0	0	0	0	0	0	0	0	0
RF00019_11	1	complement(28881726..28881835)	110	110	0	ENSG00000199756	-	misc_RNA	-	0	-	-	-	-	-	1	1	1	1e-06	1e-06	1e-06	1e-06	1e-06	1e-06	0	0	0	0	0	0	0	0	0	0	0	0
EPB41	1	28887091..29120046	232956	19993	94	ENSG00000159023	2035	protein_coding	erythrocyte membrane protein band 4.1	41	GO:0008015 blood circulation | GO:0032092 positive regulation of protein binding | GO:0030866 cortical actin cytoskeleton organization | GO:0030036 actin cytoskeleton organization	GO:0014731 spectrin-associated cytoskeleton | GO:0030054 cell junction | GO:0008091 spectrin | GO:0005737 cytoplasm | GO:0005886 plasma membrane | GO:0019898 extrinsic component of membrane | GO:0005634 nucleus | GO:0030863 cortical cytoskeleton	GO:0005515 protein binding | GO:0005516 calmodulin binding | GO:0005545 1-phosphatidylinositol binding | GO:0003779 actin binding | GO:0030507 spectrin binding | GO:0005200 structural constituent of cytoskeleton	-	-	-1.59676	-4.4712	-11.875	0.404819	0.253525	0.137042	0.397765	0.0905392	0.0340899	0.404819	0.253525	0.137042	0.397765	0.0905392	0.0340899	152	97	57	162	33	13
AL138785.1	1	complement(28982278..28982608)	331	331	0	ENSG00000225616	-	processed_pseudogene	-	0	-	-	-	-	-	1.32485	-1.38674	-3.21734e+06	3.21734	4.26249	1.74265	2.81783	2.32007	1e-06	3.21734	4.26249	1.74265	2.81783	2.32007	0	20	27	12	19	14	0
RF00019_12	1	28985710..28985810	101	101	0	ENSG00000206704	-	misc_RNA	-	0	-	-	-	-	-	1	1	1	1e-06	1e-06	1e-06	1e-06	1e-06	1e-06	0	0	0	0	0	0	0	0	0	0	0	0
RF00017_1	1	29041199..29041480	282	282	0	ENSG00000277958	-	misc_RNA	-	0	-	-	-	-	-	1	1	1	1e-06	1e-06	1e-06	1e-06	1e-06	1e-06	0	0	0	0	0	0	0	0	0	0	0	0
TMEM200B	1	complement(29119429..29123903)	4475	2606	4	ENSG00000253304	399474	protein_coding	transmembrane protein 200B	2	-	GO:0016021 integral component of membrane	-	-	-	2.16934	-1.08492	-1.60808	0.388217	0.842176	0.700917	0.433254	0.357829	0.241416	0.388217	0.842176	0.700917	0.433254	0.357829	0.241416	19	42	38	23	17	12
AL357500.1	1	complement(29144494..29146994)	2501	279	3	ENSG00000225750	-	lincRNA	-	1	-	-	-	-	-	1	1	1	1e-06	1e-06	1e-06	1e-06	1e-06	1e-06	0	0	0	0	0	0	0	0	0	0	0	0
SRSF4	1	complement(29147743..29181900)	34158	8806	27	ENSG00000116350	6429	protein_coding	serine and arginine rich splicing factor 4	8	GO:0006405 RNA export from nucleus | GO:0000398 mRNA splicing, via spliceosome | GO:0006406 mRNA export from nucleus | GO:0006397 mRNA processing | GO:0048025 negative regulation of mRNA splicing, via spliceosome | GO:0008380 RNA splicing | GO:0006369 termination of RNA polymerase II transcription | GO:0000375 RNA splicing, via transesterification reactions | GO:0031124 mRNA 3'-end processing	GO:0005654 nucleoplasm | GO:0016607 nuclear speck | GO:0005634 nucleus	GO:0000166 nucleotide binding	hsa03040 Spliceosome | hsa05168 Herpes simplex virus 1 infection	-	-1.29226	-3.82734	-1.56675	8.74953	6.77072	8.19331	7.15773	2.28606	5.5845	8.74953	6.77072	8.19331	7.15773	2.28606	5.5845	1447	1141	1501	1284	367	938
RF02271_1	1	complement(29171285..29171453)	169	169	0	ENSG00000277916	-	misc_RNA	-	0	-	-	-	-	-	1	1	1	1e-06	1e-06	1e-06	1e-06	1e-06	1e-06	0	0	0	0	0	0	0	0	0	0	0	0
MECR	1	complement(29192873..29230942)	38070	3922	52	ENSG00000116353	51102	protein_coding	mitochondrial trans-2-enoyl-CoA reductase	18	GO:0006631 fatty acid metabolic process | GO:0055114 oxidation-reduction process | GO:0006633 fatty acid biosynthetic process	GO:0005739 mitochondrion | GO:0005634 nucleus	GO:0008270 zinc ion binding	hsa00061 Fatty acid biosynthesis | hsa00062 Fatty acid elongation	-	-1.11845	-1.96082	-2.06389	13.7394	12.2843	12.109	13.9559	7.00698	6.65705	13.7394	12.2843	12.109	13.9559	7.00698	6.65705	1012	922	988	1115	501	498
AL590729.1	1	29223933..29224816	884	573	3	ENSG00000237934	-	antisense	-	1	-	-	-	-	-	1	1	1	1e-06	1e-06	1e-06	1e-06	1e-06	1e-06	0	0	0	0	0	0	0	0	0	0	0	0
PTPRU	1	29236516..29326813	90298	6682	53	ENSG00000060656	10076	protein_coding	protein tyrosine phosphatase, receptor type U	11	GO:0031100 animal organ regeneration | GO:0035335 peptidyl-tyrosine dephosphorylation | GO:0008285 negative regulation of cell population proliferation | GO:0034394 protein localization to cell surface | GO:0060070 canonical Wnt signaling pathway | GO:0006470 protein dephosphorylation | GO:0007185 transmembrane receptor protein tyrosine phosphatase signaling pathway | GO:0051384 response to gluco…	GO:0005911 cell-cell junction | GO:0005887 integral component of plasma membrane | GO:0005886 plasma membrane	GO:0005515 protein binding | GO:0008013 beta-catenin binding | GO:0004725 protein tyrosine phosphatase activity | GO:0005001 transmembrane receptor protein tyrosine phosphatase activity	-	-	5.2994	16.4826	16.9353	0.0398436	0.211147	0.0935178	0.330594	0.656726	0.674764	0.0398436	0.211147	0.0935178	0.330594	0.656726	0.674764	5	27	13	45	80	86
LINC01756	1	complement(29329620..29350114)	20495	2148	3	ENSG00000230523	101928460	lincRNA	-	1	-	-	-	-	-	1	1	1	1e-06	1e-06	1e-06	1e-06	1e-06	1e-06	0	0	0	0	0	0	0	0	0	0	0	0
AL671862.1	1	complement(29488193..29496893)	8701	349	2	ENSG00000225011	-	unprocessed_pseudogene	-	1	-	-	-	-	-	1	1	1	1e-06	1e-06	1e-06	1e-06	1e-06	1e-06	0	0	0	0	0	0	0	0	0	0	0	0
AC092265.1	1	complement(29708851..29709547)	697	498	2	ENSG00000228176	-	lincRNA	-	1	-	-	-	-	-	1	1	1	1e-06	1e-06	1e-06	1e-06	1e-06	1e-06	0	0	0	0	0	0	0	0	0	0	0	0
AL645944.2	1	29755175..29790597	35423	1953	5	ENSG00000284676	-	lincRNA	-	1	-	-	-	-	-	1	1	1	1e-06	1e-06	1e-06	1e-06	1e-06	1e-06	0	0	0	0	0	0	0	0	0	0	0	0
AL645944.1	1	complement(29904865..29905357)	493	493	0	ENSG00000270927	-	processed_pseudogene	-	0	-	-	-	-	-	1	1	1	1e-06	1e-06	1e-06	1e-06	1e-06	1e-06	0	0	0	0	0	0	0	0	0	0	0	0
LINC01648	1	complement(30013952..30037612)	23661	1519	7	ENSG00000233399	101929406	lincRNA	-	1	-	-	-	-	-	1	1	1	1e-06	1e-06	1e-06	1e-06	1e-06	1e-06	0	0	0	0	0	0	0	0	0	0	0	0
AL137076.1	1	30140263..30141607	1345	551	2	ENSG00000233372	-	lincRNA	-	1	-	-	-	-	-	1	1	1	1e-06	1e-06	1e-06	1e-06	1e-06	1e-06	0	0	0	0	0	0	0	0	0	0	0	0
AL021921.1	1	30226523..30226615	93	93	0	ENSG00000231251	-	processed_pseudogene	-	0	-	-	-	-	-	1	1	1	1e-06	1e-06	1e-06	1e-06	1e-06	1e-06	0	0	0	0	0	0	0	0	0	0	0	0
AL161638.2	1	complement(30409560..30411638)	2079	507	3	ENSG00000236335	-	lincRNA	-	1	-	-	-	-	-	1	1	1	1e-06	1e-06	1e-06	1e-06	1e-06	1e-06	0	0	0	0	0	0	0	0	0	0	0	0
AL161638.1	1	30415825..30421108	5284	481	3	ENSG00000231949	-	lincRNA	-	1	-	-	-	-	-	1	1	1	1e-06	1e-06	1e-06	1e-06	1e-06	1e-06	0	0	0	0	0	0	0	0	0	0	0	0
MATN1	1	complement(30711277..30723585)	12309	4604	12	ENSG00000162510	4146	protein_coding	matrilin 1	3	GO:0030500 regulation of bone mineralization | GO:0030198 extracellular matrix organization | GO:0003429 growth plate cartilage chondrocyte morphogenesis	GO:0005576 extracellular region	GO:0005515 protein binding | GO:0005201 extracellular matrix structural constituent | GO:0005509 calcium ion binding	-	-	34049.7	1	1	1e-06	0.0340497	1e-06	1e-06	1e-06	1e-06	0	0.0340497	0	0	0	0	0	3	0	0	0	0
MATN1-AS1	1	30718504..30726827	8324	4024	13	ENSG00000186056	100129196	antisense	MATN1 antisense RNA 1	5	-	-	-	-	-	-7.64238	-2.91216	-198485	0.198485	0.0259717	1e-06	0.121992	0.0681574	1e-06	0.198485	0.0259717	0	0.121992	0.0681574	0	15	2	0	10	5	0
LAPTM5	1	complement(30732469..30757774)	25306	3228	12	ENSG00000162511	7805	protein_coding	lysosomal protein transmembrane 5	3	GO:0006810 transport	GO:0005764 lysosome | GO:0005887 integral component of plasma membrane | GO:0005765 lysosomal membrane	GO:0005515 protein binding	hsa04142 Lysosome	-	113316	1	1	1e-06	0.113316	0.253147	1e-06	1e-06	1e-06	0	0.113316	0.253147	0	0	0	0	7	17	0	0	0
MIR4420	1	complement(30739156..30739232)	77	77	0	ENSG00000264773	100616164	miRNA	microRNA 4420	0	-	-	-	-	-	1	1	1	1e-06	1e-06	1e-06	1e-06	1e-06	1e-06	0	0	0	0	0	0	0	0	0	0	0	0
AL137027.1	1	complement(30810378..30815553)	5176	444	2	ENSG00000229607	-	lincRNA	-	1	-	-	-	-	-	1	1	1	1e-06	1e-06	1e-06	1e-06	1e-06	1e-06	0	0	0	0	0	0	0	0	0	0	0	0
LINC01778	1	30824228..30834431	10204	1646	19	ENSG00000223382	-	lincRNA	-	9	-	-	-	-	-	1	1	1	1e-06	1e-06	1e-06	1e-06	1e-06	1e-06	0	0	0	0	0	0	0	0	0	0	0	0
RN7SKP91	1	30843823..30844110	288	288	0	ENSG00000222784	-	misc_RNA	RNA, 7SK small nuclear pseudogene 91	0	-	-	-	-	-	1	1	1	1e-06	1e-06	1e-06	1e-06	1e-06	1e-06	0	0	0	0	0	0	0	0	0	0	0	0
AL445235.1	1	30858158..30860254	2097	1747	2	ENSG00000235143	400748	antisense	-	1	-	-	-	-	-	1	1	1	1e-06	1e-06	1e-06	1e-06	1e-06	1e-06	0	0	0	0	0	0	0	0	0	0	0	0
SDC3	1	complement(30869466..30908758)	39293	7065	13	ENSG00000162512	9672	protein_coding	syndecan 3	4	GO:0030203 glycosaminoglycan metabolic process | GO:0001523 retinoid metabolic process | GO:0007155 cell adhesion | GO:0016477 cell migration | GO:0006027 glycosaminoglycan catabolic process | GO:0006024 glycosaminoglycan biosynthetic process	GO:0016021 integral component of membrane | GO:0030424 axon | GO:0005796 Golgi lumen | GO:0009986 cell surface | GO:0043202 lysosomal lumen | GO:0005886 plasma membrane | GO:0016020 membrane	-	hsa04514 Cell adhesion molecules | hsa04820 Cytoskeleton in muscle cells	-	-1.00135	-1.63127	-1.23793	2.14043	2.13754	1.57846	1.77876	1.31213	1.72903	2.14043	2.13754	1.57846	1.77876	1.31213	1.72903	284	289	232	256	169	233
RN7SL371P	1	complement(30918469..30918735)	267	267	0	ENSG00000266210	-	misc_RNA	RNA, 7SL, cytoplasmic 371, pseudogene	0	-	-	-	-	-	1	1	1	1e-06	1e-06	1e-06	1e-06	1e-06	1e-06	0	0	0	0	0	0	0	0	0	0	0	0
PUM1	1	complement(30931506..31065991)	134486	6621	70	ENSG00000134644	9698	protein_coding	pumilio RNA binding family member 1	23	GO:0060964 regulation of gene silencing by miRNA | GO:0010608 posttranscriptional regulation of gene expression | GO:0051983 regulation of chromosome segregation | GO:2000637 positive regulation of gene silencing by miRNA | GO:0016441 posttranscriptional gene silencing | GO:0051726 regulation of cell cycle | GO:0008344 adult locomotory behavior | GO:0043488 regulation of mRNA stability | GO:00611…	GO:0010494 cytoplasmic stress granule | GO:0000932 P-body | GO:0005829 cytosol	GO:0003723 RNA binding | GO:0005515 protein binding | GO:0003730 mRNA 3'-UTR binding	hsa05017 Spinocerebellar ataxia	-	-2.42492	-3.04159	-2.80792	1.51192	0.623493	0.442857	0.815564	0.497082	0.53845	1.51192	0.623493	0.442857	0.815564	0.497082	0.53845	188	79	61	110	60	68
AL356320.2	1	31036734..31037240	507	507	0	ENSG00000237329	-	processed_pseudogene	-	0	-	-	-	-	-	1	1	1	1e-06	1e-06	1e-06	1e-06	1e-06	1e-06	0	0	0	0	0	0	0	0	0	0	0	0
AL356320.1	1	31050872..31051034	163	163	0	ENSG00000232768	-	processed_pseudogene	-	0	-	-	-	-	-	1	1	1	1e-06	1e-06	1e-06	1e-06	1e-06	1e-06	0	0	0	0	0	0	0	0	0	0	0	0
SELENOWP1	1	complement(31094987..31095558)	572	252	2	ENSG00000215900	-	processed_pseudogene	selenoprotein W pseudogene 1	1	-	-	-	-	-	1	1	1	1e-06	1e-06	1e-06	1e-06	1e-06	1e-06	0	0	0	0	0	0	0	0	0	0	0	0
AC114495.1	1	complement(31108188..31108623)	436	436	0	ENSG00000225142	-	processed_pseudogene	-	0	-	-	-	-	-	-2.93103e+06	-2.93103e+06	-2.93103e+06	2.93103	1e-06	0.110248	1e-06	1e-06	1e-06	2.93103	0	0.110248	0	0	0	24	0	1	0	0	0
NKAIN1	1	complement(31179745..31239887)	60143	3320	15	ENSG00000084628	79570	protein_coding	sodium/potassium transporting ATPase interacting 1	5	GO:0002028 regulation of sodium ion transport	GO:0016021 integral component of membrane | GO:0005886 plasma membrane	GO:0051117 ATPase binding	-	-	2.55156	1.85429	-2.53907	0.0801912	0.204613	0.231654	0.014786	0.148698	0.0315829	0.0801912	0.204613	0.231654	0.014786	0.148698	0.0315829	5	13	16	1	9	2
SNRNP40	1	complement(31259568..31296788)	37221	3887	21	ENSG00000060688	9410	protein_coding	small nuclear ribonucleoprotein U5 subunit 40	7	GO:0008380 RNA splicing | GO:0000375 RNA splicing, via transesterification reactions | GO:0006396 RNA processing | GO:0000398 mRNA splicing, via spliceosome	GO:0005737 cytoplasm | GO:0071011 precatalytic spliceosome | GO:0005732 small nucleolar ribonucleoprotein complex | GO:0005654 nucleoplasm | GO:0005682 U5 snRNP | GO:0071013 catalytic step 2 spliceosome	GO:0005515 protein binding	hsa03040 Spliceosome	-	-1.34595	-2.06827	-1.77578	11.6165	8.63074	8.7554	8.08267	5.61655	6.54165	11.6165	8.63074	8.7554	8.08267	5.61655	6.54165	848	642	708	640	398	485
AC114495.2	1	complement(31263245..31263681)	437	437	0	ENSG00000229447	-	processed_pseudogene	-	0	-	-	-	-	-	1	1	1	1e-06	1e-06	1e-06	1e-06	1e-06	1e-06	0	0	0	0	0	0	0	0	0	0	0	0
ZCCHC17	1	31296982..31364953	67972	1921	18	ENSG00000121766	51538	protein_coding	zinc finger CCHC-type containing 17	9	GO:0098792 xenophagy | GO:0002230 positive regulation of defense response to virus by host | GO:0098779 positive regulation of mitophagy in response to mitochondrial depolarization	GO:0045111 intermediate filament cytoskeleton | GO:0005730 nucleolus | GO:0043231 intracellular membrane-bounded organelle | GO:0005634 nucleus	GO:0008270 zinc ion binding | GO:0005515 protein binding	-	-	-1.69201	-2.8248	-2.07402	32.2642	19.0686	24.3719	30.1795	11.4218	15.5563	32.2642	19.0686	24.3719	30.1795	11.4218	15.5563	1164	701	974	1181	400	570
AL451070.1	1	complement(31333067..31346799)	13733	439	3	ENSG00000229044	-	antisense	-	1	-	-	-	-	-	1	1	1	1e-06	1e-06	1e-06	1e-06	1e-06	1e-06	0	0	0	0	0	0	0	0	0	0	0	0
FABP3	1	complement(31365625..31376850)	11226	1026	13	ENSG00000121769	2170	protein_coding	fatty acid binding protein 3	4	GO:0042632 cholesterol homeostasis | GO:0071073 positive regulation of phospholipid biosynthetic process | GO:0019433 triglyceride catabolic process | GO:0055091 phospholipid homeostasis | GO:0042493 response to drug | GO:0032868 response to insulin | GO:0008285 negative regulation of cell population proliferation | GO:0015909 long-chain fatty acid transport | GO:0070542 response to fatty acid | …	GO:0016528 sarcoplasm | GO:0005829 cytosol | GO:0070062 extracellular exosome | GO:0005615 extracellular space	GO:0008092 cytoskeletal protein binding | GO:0005324 long-chain fatty acid transporter activity | GO:0005515 protein binding	hsa03320 PPAR signaling pathway	-	-1.13945	1.29338	1.13642	11.7808	10.3389	10.3539	14.8321	15.237	13.3879	11.7808	10.3389	10.3539	14.8321	15.237	13.3879	227	203	221	310	285	262
SERINC2	1	31409565..31434680	25116	3452	20	ENSG00000168528	347735	protein_coding	serine incorporator 2	6	GO:0015825 L-serine transport | GO:1904219 positive regulation of CDP-diacylglycerol-serine O-phosphatidyltransferase activity | GO:0006658 phosphatidylserine metabolic process | GO:1904222 positive regulation of serine C-palmitoyltransferase activity | GO:0006665 sphingolipid metabolic process	GO:0016021 integral component of membrane | GO:0070062 extracellular exosome	GO:0015194 L-serine transmembrane transporter activity	-	-	1.38596	1.10889	2.12502	14.3298	19.8605	20.3997	21.5585	15.8902	30.4511	14.3298	19.8605	20.3997	21.5585	15.8902	30.4511	929	1312	1465	1516	1000	2005
AC209007.1	1	complement(31487589..31488930)	1342	1342	0	ENSG00000215899	-	processed_pseudogene	-	0	-	-	-	-	-	4.76666	3.67915	-3.5547	0.277741	1.3239	0.716366	0.585271	1.02185	0.0781335	0.277741	1.3239	0.716366	0.585271	1.02185	0.0781335	7	34	20	16	25	2
RNU6-40P	1	complement(31497577..31497683)	107	107	0	ENSG00000206981	-	snRNA	RNA, U6 small nuclear 40, pseudogene	0	-	-	-	-	-	1	1.02529e+06	1.42093e+07	1e-06	1e-06	0.89847	1e-06	1.02529	14.2093	0	0	0.89847	0	1.02529	14.2093	0	0	2	0	2	29
LINC01225	1	31500085..31509648	9564	2666	16	ENSG00000260386	-	transcribed_unitary_pseudogene	-	4	-	-	-	-	-	1	1	1	1e-06	1e-06	1e-06	1e-06	1e-06	1e-06	0	0	0	0	0	0	0	0	0	0	0	0
RF00019_13	1	complement(31503631..31503744)	114	114	0	ENSG00000265961	-	misc_RNA	-	0	-	-	-	-	-	1	1	1	1e-06	1e-06	1e-06	1e-06	1e-06	1e-06	0	0	0	0	0	0	0	0	0	0	0	0
LINC01226	1	31506226..31583306	77081	6512	25	ENSG00000284543	-	processed_transcript	-	8	-	-	-	-	-	16048.8	1	1	1e-06	0.0160488	0.236207	0.007538	1e-06	1e-06	0	0.0160488	0.236207	0.007538	0	0	0	2	32	1	0	0
AC114488.1	1	complement(31571585..31575573)	3989	591	3	ENSG00000229167	-	antisense	-	1	-	-	-	-	-	1	1	1	1e-06	1e-06	1e-06	1e-06	1e-06	1e-06	0	0	0	0	0	0	0	0	0	0	0	0
TINAGL1	1	31576485..31587686	11202	5281	29	ENSG00000142910	64129	protein_coding	tubulointerstitial nephritis antigen like 1	11	GO:0051603 proteolysis involved in cellular protein catabolic process | GO:0006955 immune response | GO:0006898 receptor-mediated endocytosis | GO:0007155 cell adhesion | GO:0016197 endosomal transport	GO:0031012 extracellular matrix | GO:0005764 lysosome | GO:0005576 extracellular region | GO:0070062 extracellular exosome | GO:0005615 extracellular space	GO:0005044 scavenger receptor activity | GO:0043236 laminin binding | GO:0004197 cysteine-type endopeptidase activity | GO:0005515 protein binding | GO:0005201 extracellular matrix structural constituent | GO:0030247 polysaccharide binding	-	-	1.1008	-1.61407	-2.18959	5.71691	6.29316	4.03223	5.90265	3.54192	2.61095	5.71691	6.29316	4.03223	5.90265	3.54192	2.61095	567	636	443	635	341	263
HCRTR1	1	31617686..31632518	14833	2558	18	ENSG00000121764	3061	protein_coding	hypocretin receptor 1	5	GO:0007218 neuropeptide signaling pathway | GO:0007268 chemical synaptic transmission | GO:1901652 response to peptide | GO:0045187 regulation of circadian sleep/wake cycle, sleep | GO:0032870 cellular response to hormone stimulus | GO:0051480 regulation of cytosolic calcium ion concentration | GO:0007631 feeding behavior	GO:0005886 plasma membrane | GO:0005887 integral component of plasma membrane	GO:0017046 peptide hormone binding | GO:0008188 neuropeptide receptor activity | GO:0042277 peptide binding | GO:0004930 G protein-coupled receptor activity	hsa04080 Neuroactive ligand-receptor interaction | hsa04081 Hormone signaling	D09964 Almorexant | D10082 Suvorexant | D10345 Filorexant | D11022 Lemborexant | D11886 Daridorexant | D11887 Daridorexant hydrochloride	122568	1	1	1e-06	0.122568	1e-06	1e-06	1e-06	1e-06	0	0.122568	0	0	0	0	0	6	0	0	0	0
PEF1	1	complement(31629866..31644896)	15031	2223	19	ENSG00000162517	553115	protein_coding	penta-EF-hand domain containing 1	8	GO:0051592 response to calcium ion | GO:0006508 proteolysis	GO:0005737 cytoplasm | GO:0070062 extracellular exosome | GO:0016020 membrane	GO:0046983 protein dimerization activity | GO:0046982 protein heterodimerization activity | GO:0005515 protein binding | GO:0004198 calcium-dependent cysteine-type endopeptidase activity | GO:0005509 calcium ion binding	-	-	1.07961	-1.20466	1.15315	47.8576	51.6673	63.7017	54.9635	39.7271	55.1869	47.8576	51.6673	63.7017	54.9635	39.7271	55.1869	1998	2198	2946	2489	1610	2340
AC114488.2	1	31644049..31660162	16114	2216	40	ENSG00000235790	-	antisense	-	24	-	-	-	-	-	1	1	1	1e-06	1e-06	1e-06	1e-06	1e-06	1e-06	0	0	0	0	0	0	0	0	0	0	0	0
AC114488.3	1	31644694..31649371	4678	480	2	ENSG00000264078	-	antisense	-	1	-	-	-	-	-	1	1	1	1e-06	1e-06	1e-06	1e-06	1e-06	1e-06	0	0	0	0	0	0	0	0	0	0	0	0
COL16A1	1	complement(31652263..31704319)	52057	9253	100	ENSG00000084636	1307	protein_coding	collagen type XVI alpha 1 chain	17	GO:0033622 integrin activation | GO:0030198 extracellular matrix organization | GO:0007155 cell adhesion | GO:0007229 integrin-mediated signaling pathway | GO:0007565 female pregnancy | GO:0071230 cellular response to amino acid stimulus | GO:0033627 cell adhesion mediated by integrin | GO:0051894 positive regulation of focal adhesion assembly	GO:0005788 endoplasmic reticulum lumen | GO:0005576 extracellular region	GO:0005515 protein binding | GO:0005178 integrin binding	hsa04974 Protein digestion and absorption	-	-1.29071	-1.02465	-1.13511	0.109337	0.0847103	0.0311692	0.0689684	0.106706	0.0963221	0.109337	0.0847103	0.0311692	0.0689684	0.106706	0.0963221	19	15	6	13	18	17
ADGRB2	1	complement(31727117..31764893)	37777	7756	57	ENSG00000121753	576	protein_coding	adhesion G protein-coupled receptor B2	15	-	-	-	-	-	1.03589	1.47847	1.02564	1.4829	1.53612	1.5246	1.58231	2.19242	1.52091	1.4829	1.53612	1.5246	1.58231	2.19242	1.52091	216	228	246	250	310	225
MIR4254	1	complement(31758660..31758735)	76	76	0	ENSG00000266580	100423028	miRNA	microRNA 4254	0	-	-	-	-	-	1	1	1	1e-06	1e-06	1e-06	1e-06	1e-06	1e-06	0	0	0	0	0	0	0	0	0	0	0	0
AL354919.2	1	31789130..31791322	2193	537	2	ENSG00000254545	-	antisense	-	1	-	-	-	-	-	1	1	1	1e-06	1e-06	1e-06	1e-06	1e-06	1e-06	0	0	0	0	0	0	0	0	0	0	0	0
[truncated: 57,795 more rows]
